# Supplementary material for: Integration of DNA Copy Number Alterations and Transcriptional Expression Analysis in Human Gastric Cancer
Source: PLoS One. 2012 Apr 23;7(4):e29824. doi: 10.1371/journal.pone.0029824 (PMC3335165; doi:10.1371/journal.pone.0029824)
Supplement: Table S1 — Clinical parameters of 64 gastric cancer samples. (XLS) [file pone.0029824.s013.xls]

## Sheet: Sheet1
Table S1. Clinical parameters of 64 gastric cancer samples
Sampe Name	SEX	Tumor Site	Tumor Type	Tumor Stage
GC (HKG1T)	F	Antrum	Diffused	IIIA
GC (HKG3T)	M	Antrum	Intestinal	IB
GC (HKG4T)	M	Cardia	Intestinal	II
GC (HKG5T)	M	Cardia	Intestinal	IIIB
GC (HKG6T)	M	Antrum	Diffused	IIIA
GC (HKG7T)	F	Body	Mixed	IIIA
GC (HKG8T)	M	Body	Intestinal	IIIA
GC (HKG9T)	M	Cardia	Intestinal	IIIB
GC (HKG10T)	F	Body	Intestinal	IIIB
GC (HKG11T)	F	Antrum	Diffused	IVA
GC (HKG12T)	M	Antrum	Intestinal	IIIB
GC (HKG13T)	M	Antrum	Intestinal	II
GC (HKG14T)	M	Body	Intestinal	IB
GC (HKG15T)	F	Antrum	Mixed	IB
GC (HKG16T)	M	Antrum	Intestinal	IIIA
GC (HKG17T)	F	Diffused	Diffused	IIIB
GC (HKG19T)	M	Cardia	Intestinal	IVA
GC (HKG21T)	M	Body	Intestinal	IIIA
GC (HKG23T)	M	Antrum	Intestinal	IVB
GC (HKG24T)	F	Antrum	indeterminate	IIIA
GC (HKG25T)	M	Cardia	Intestinal	IVB
GC (HKG26T)	M	Cardia	Intestinal	IIIB
GC (HKG27T)	F	Cardia	Intestinal	IIIB
GC (HKG28T)	M	Cardia	Intestinal	IIIA
GC (HKG29T)	F	Body	Intestinal	IIIA
GC (HKG30T)	F	Body	Intestinal	IIIB
GC (HKG32T)	F	Antrum	Intestinal	II
GC (HKG34T)	M	Cardia	Intestinal	IVA
GC (HKG36T)	M	Body	Intestinal	IIIA
GC (HKG38T)	F	Cardia	Intestinal	IVA
GC (HKG39T)	F	Cardia	Intestinal	IIIA
GC (HKG40T)	F	Body	Intestinal	II
GC (HKG42T)	M	Body	Intestinal	IIIA
GC (HKG45T)	M	Body	Intestinal	IIIB
GC (HKG47T)	M	Cardia	Intestinal	IIIB
GC (HKG49T)	F	Cardia	Mixed	IVA
GC (HKG53T)	M	Cardia	Mixed	IVA
GC (HKG54T)	M	Cardia	Intestinal	IIIA
GC (HKG55T)	M	Antrum	Diffused	IIIB
GC (HKG56T)	M	Body	Intestinal	IIIA
GC (HKG57T)	M	Antrum	Diffused	IVA
GC (HKG58T)	M	Antrum	Intestinal	II
GC (HKG60T)	M	Body	Intestinal	IVA
GC (HKG61T)	M	Body	Intestinal	IIIA
GC (HKG62T)	F	Antrum	Intestinal	IVA
GC (HKG64T)	M	Antrum	Intestinal	IIIA
GC (HKG65T)	F	Antrum	Diffused	IIIA
GC (HKG66T)	M	Antrum	Intestinal	II
GC (HKG68T)	M	Cardia	Intestinal	IVB
GC (HKG71T)	M	Antrum	Diffused	IIIB
GC (HKG72T)	F	Antrum	Intestinal	II
GC (HKG73T)	M	Body	Intestinal	II
GC (HKG75T)	F	Cardia	Intestinal	II
GC (HKG76T)	M	Cardia	Intestinal	IB
GC (HKG77T)	F	Antrum	Intestinal	II
GC (HKG78T)	M	Cardia	Mixed	IIIB
GC (HKG81T)	F	Antrum	Intestinal	II
GC (HKG83T)	F	Antrum	Intestinal	II
GC (HKG84T)	F	Antrum	Intestinal	IIIA
GC (HKG85T)	M	Antrum	Intestinal	IIIA
GC (HKG86T)	M	Antrum	Diffused	II
GC (HKG90T)	M	Antrum	Intestinal	IB
GC (HKG91T)	M	Cardia	Intestinal	IB
GC (HKG92T)	M	Cardia	Intestinal	IB
