# Supplementary material for: Integration of DNA Copy Number Alterations and Transcriptional Expression Analysis in Human Gastric Cancer
Source: PLoS One. 2012 Apr 23;7(4):e29824. doi: 10.1371/journal.pone.0029824 (PMC3335165; doi:10.1371/journal.pone.0029824)
Supplement: Table S3 — DNA copy number variations in gastric cancer samples with different clinical parameters. (XLS) [file pone.0029824.s015.xls]

## Sheet: stage
Table S3. DNA copy number variations in gastric cancer samples with different clinical parameters.
Table S3A. DNA copy number variation in gastric cancer samples in relation to stage.
Chromosome	Stage 1&2 Gain (%)	Stage 3&4 Gain (%)	Stage 1&2 Loss (%)	Stage 3&4 Loss (%)	Stage 1&2 - Stage 3&4 Gain(%)	Stage 1&2 - Stage 3&4 Loss(%)
1p	0.05	0.0455	0.05	0.0682	0.0045	-0.0182
1q	0.2	0.1591	0	0.0227	0.0409	-0.0227
2p	0.15	0.0455	0	0.0455	0.1045	-0.0455
2q	0.05	0.0455	0	0.0341	0.0045	-0.0341
3p	0.05	0.0227	0.1	0.1591	0.0273	-0.0591
3q	0.15	0.1364	0	0.0455	0.0136	-0.0455
4p	0	0.0455	0.175	0.1364	-0.0455	0.0386
4q	0	0.0227	0.15	0.1591	-0.0227	-0.0091
5p	0.15	0.2273	0.05	0.0455	-0.0773	0.0045
5q	0.05	0.0227	0.1	0.1136	0.0273	-0.0136
6p	0.175	0.0909	0.05	0.0682	0.0841	-0.0182
6q	0.025	0.0682	0.05	0.0568	-0.0432	-0.0068
7p	0.15	0.1818	0	0	-0.0318	0
7q	0.1	0.1591	0.05	0.0227	-0.0591	0.0273
8p	0.2	0.1364	0.1	0.1136	0.0636	-0.0136
8q	0.35	0.2159	0	0.0455	0.1341	-0.0455
9p	0.1	0.0682	0.2	0.1364	0.0318	0.0636
9q	0.1	0.0909	0.05	0.0909	0.0091	-0.0409
10p	0.15	0.0909	0.05	0.0455	0.0591	0.0045
10q	0.05	0.0682	0.05	0.0455	-0.0182	0.0045
11p	0	0.0455	0.05	0.0682	-0.0455	-0.0182
11q	0.05	0.0682	0.05	0.0455	-0.0182	0.0045
12p	0.05	0.0909	0.15	0.0682	-0.0409	0.0818
12q	0.05	0.0682	0.05	0.0227	-0.0182	0.0273
13q	0.15	0.1023	0.05	0.0455	0.0477	0.0045
14q	0	0.0455	0.05	0.0682	-0.0455	-0.0182
15q	0.05	0.0455	0.05	0.0455	0.0045	0.0045
16p	0.05	0.1023	0.125	0.0227	-0.0523	0.1023
16q	0.05	0.0909	0.1	0.0455	-0.0409	0.0545
17p	0.05	0.0227	0.1	0.1136	0.0273	-0.0136
17q	0.1	0.1136	0.05	0.0455	-0.0136	0.0045
18p	0.05	0.1136	0.025	0.0682	-0.0636	-0.0432
18q	0.05	0.0455	0.15	0.2273	0.0045	-0.0773
19p	0	0.0682	0.2	0.0341	-0.0682	0.1659
19q	0.05	0.1136	0.15	0.0455	-0.0636	0.1045
20p	0.25	0.2614	0	0.0227	-0.0114	-0.0227
20q	0.3	0.3864	0	0	-0.0864	0
21q	0.05	0.0227	0.1	0.2045	0.0273	-0.1045
22q	0.05	0.0568	0.05	0.0455	-0.0068	0.0045
Xp	0.1	0.1136	0.1	0.0455	-0.0136	0.0545
Xq	0.05	0.1364	0.2	0.0682	-0.0864	0.1318

## Sheet: differentiated
Table S3B. DNA copy number variation in gastric cancer samples in relation to tumor differentiation.
Chromosome	Well & moderate differentiation gain(%)	Poor differentiation gain(%)	Well & moderate differentiation loss(%)	Poor differentiation loss(%)	Well & moderate differentiation - poor differentiation Gain(%)	Well & moderate differentiation - poor differentiation Loss(%)
1p	0.0588	0.0333	0.0294	0.1	0.0255	-0.0706
1q	0.1765	0.1333	0.0294	0.0333	0.0432	-0.0039
2p	0.1176	0.0333	0.0294	0.0333	0.0843	-0.0039
2q	0.0588	0.0333	0.0147	0.0333	0.0255	-0.0186
3p	0.0294	0.0333	0.1176	0.1333	-0.0039	-0.0157
3q	0.1176	0.1333	0.0294	0.0667	-0.0157	-0.0373
4p	0.0294	0.0333	0.1765	0.0833	-0.0039	0.0932
4q	0	0.0333	0.1471	0.1333	-0.0333	0.0138
5p	0.2353	0.1667	0.0294	0.0333	0.0686	-0.0039
5q	0.0294	0.0333	0.1471	0.0667	-0.0039	0.0804
6p	0.1471	0.0667	0.0294	0.0333	0.0804	-0.0039
6q	0.0588	0.0333	0.0294	0.0667	0.0255	-0.0373
7p	0.2059	0.1167	0	0	0.0892	0
7q	0.1176	0.1333	0.0294	0.0333	-0.0157	-0.0039
8p	0.1176	0.1667	0.1471	0.0667	-0.0491	0.0804
8q	0.2059	0.2667	0.0294	0.0333	-0.0608	-0.0039
9p	0.0882	0.0667	0.2059	0.1	0.0215	0.1059
9q	0.0882	0.1	0.0588	0.0667	-0.0118	-0.0079
10p	0.1471	0.0667	0.0294	0.0667	0.0804	-0.0373
10q	0.0882	0.0667	0.0588	0.0333	0.0215	0.0255
11p	0.0294	0.0333	0.0294	0.0667	-0.0039	-0.0373
11q	0.0588	0.0667	0.0588	0.0667	-0.0079	-0.0079
12p	0.1176	0.0667	0.0882	0.0667	0.0509	0.0215
12q	0.0588	0.0667	0.0294	0.0333	-0.0079	-0.0039
13q	0.1176	0.1333	0.0294	0.0667	-0.0157	-0.0373
14q	0.0294	0.0333	0.0588	0.0667	-0.0039	-0.0079
15q	0.0588	0.0333	0.0588	0.0667	0.0255	-0.0079
16p	0.1176	0.0333	0.0588	0.0667	0.0843	-0.0079
16q	0.0588	0.0667	0.0882	0.0333	-0.0079	0.0549
17p	0.0588	0	0.0588	0.1333	0.0588	-0.0745
17q	0.1176	0.1	0.0294	0.0333	0.0176	-0.0039
18p	0.1176	0.0833	0.0441	0.0667	0.0343	-0.0226
18q	0.0588	0.0333	0.2353	0.2	0.0255	0.0353
19p	0.0294	0.0667	0.0882	0.1	-0.0373	-0.0118
19q	0.1176	0.0667	0.0588	0.0667	0.0509	-0.0079
20p	0.2647	0.2167	0.0294	0.0333	0.048	-0.0039
20q	0.4118	0.3333	0	0	0.0785	0
21q	0.0294	0.0333	0.1765	0.1667	-0.0039	0.0098
22q	0.0588	0.0333	0.0882	0.0667	0.0255	0.0215
Xp	0.1176	0.0667	0.0588	0.0667	0.0509	-0.0079
Xq	0.0882	0.1	0.1176	0.1	-0.0118	0.0176

## Sheet: type
Table S3C. DNA copy number variation in gastric cancer samples in relation to tumor type.
Chromosome	Intestinal Gain (%)	Diffuse Gain (%)	Intestinal Loss (%)	Diffuse Loss (%)	Intestinal - Diffuse Gain (%)	Intestinal - Diffuse Loss (%)
1p	0.0612	0	0.0408	0.1111	0.0612	-0.0703
1q	0.1633	0.1111	0.0204	0	0.0522	0.0204
2p	0.0816	0	0.0408	0	0.0816	0.0408
2q	0.0612	0	0.0204	0.1111	0.0612	-0.0907
3p	0.0204	0	0.1429	0.1111	0.0204	0.0318
3q	0.1633	0	0.0408	0.1111	0.1633	-0.0703
4p	0.0204	0	0.1633	0	0.0204	0.1633
4q	0.0204	0	0.1429	0.1111	0.0204	0.0318
5p	0.2245	0.0556	0.0408	0	0.1689	0.0408
5q	0.0204	0.1111	0.1429	0	-0.0907	0.1429
6p	0.1224	0	0.0612	0	0.1224	0.0612
6q	0.0612	0	0.0612	0.0556	0.0612	0.0056
7p	0.1837	0	0	0	0.1837	0
7q	0.1224	0.1111	0.0408	0	0.0113	0.0408
8p	0.1429	0.2222	0.102	0.1111	-0.0793	-0.0091
8q	0.2449	0.2222	0.0204	0	0.0227	0.0204
9p	0.0816	0	0.1837	0	0.0816	0.1837
9q	0.0816	0.1111	0.0816	0	-0.0295	0.0816
10p	0.1224	0	0.0408	0	0.1224	0.0408
10q	0.0816	0	0.0612	0	0.0816	0.0612
11p	0.0408	0	0.0612	0	0.0408	0.0612
11q	0.0612	0	0.0612	0	0.0612	0.0612
12p	0.102	0	0.0813	0	0.102	0.0813
12q	0.0816	0	0.0418	0	0.0816	0.0418
13q	0.1429	0	0.0408	0	0.1429	0.0408
14q	0.0204	0	0.0408	0.1111	0.0204	-0.0703
15q	0.0612	0	0.0612	0	0.0612	0.0612
16p	0.0918	0.0556	0.0612	0	0.0362	0.0612
16q	0.0612	0.1111	0.0816	0	-0.0499	0.0816
17p	0.0408	0	0.102	0.1111	0.0408	-0.0091
17q	0.1224	0	0.0408	0.1111	0.1224	-0.0703
18p	0.102	0	0.0612	0	0.102	0.0612
18q	0.0408	0	0.2653	0.1111	0.0408	0.1542
19p	0.0408	0.1111	0.1224	0	-0.0703	0.1224
19q	0.102	0	0.0816	0	0.102	0.0816
20p	0.2653	0.1111	0.0408	0	0.1542	0.0408
20q	0.4081	0.1111	0	0	0.297	0
21q	0.0408	0	0.1633	0.2222	0.0408	-0.0589
22q	0.0612	0	0.0714	0	0.0612	0.0714
Xp	0.102	0.1111	0.0816	0	-0.0091	0.0816
Xq	0.102	0.1111	0.1224	0	-0.0091	0.1224

## Sheet: cite
Table S3D. DNA copy number variation in gastric cancer samples in relation to cite.
Chromosome	Antrum Gain (%)	Body Gain (%)	Cardia Gain (%)	Antrum Loss (%)	Body Loss (%)	Cardia Loss (%)	Antrum - Body Gain (%)	Antrum - Cardia Gain (%)	Body - Cardia Gain (%)	Antrum - Body Loss (%)	Antrum - Cardia Loss (%)	Body - Cardia Loss (%)
1p	0.0371	0	0.0476	0.0741	0.0667	0.0476	0.0371	-0.0105	-0.0476	0.0074	0.0265	0.0191
1q	0.1481	0.1333	0.1905	0.037	0	0	0.0148	-0.0424	-0.0572	0.037	0.037	0
2p	0.0741	0.0667	0.0952	0.037	0.0667	0.0476	0.0074	-0.0211	-0.0285	-0.0297	-0.0106	0.0191
2q	0.037	0.0667	0.0476	0.037	0	0	-0.0297	-0.0106	0.0191	0.037	0.037	0
3p	0.037	0.0667	0	0.1111	0.2	0.1429	-0.0297	0.037	0.0667	-0.0889	-0.0318	0.0571
3q	0.1111	0.2	0.1429	0.037	0.0667	0	-0.0889	-0.0318	0.0571	-0.0297	0.037	0.0667
4p	0.037	0	0.0238	0.1111	0.1333	0.1905	0.037	0.0132	-0.0238	-0.0222	-0.0794	-0.0572
4q	0	0	0	0.1481	0.2	0.1429	0	0	0	-0.0519	0.0052	0.0571
5p	0.1667	0.2	0.2381	0.037	0.0667	0.0476	-0.0333	-0.0714	-0.0381	-0.0297	-0.0106	0.0191
5q	0.037	0	0	0.0741	0.1333	0.1905	0.037	0.037	0	-0.0592	-0.1164	-0.0572
6p	0.1111	0.0667	0.1429	0.0741	0	0.0476	0.0444	-0.0318	-0.0762	0.0741	0.0265	-0.0476
6q	0.0556	0	0.0476	0.0741	0.0667	0.0476	0.0556	0.008	-0.0476	0.0074	0.0265	0.0191
7p	0.1111	0.1333	0.2381	0	0	0	-0.0222	-0.127	-0.1048	0	0	0
7q	0.1111	0.1333	0.0952	0.037	0	0.0476	-0.0222	0.0159	0.0381	0.037	-0.0106	-0.0476
8p	0.1852	0.1333	0.1429	0.1111	0.0667	0.1429	0.0519	0.0423	-0.0096	0.0444	-0.0318	-0.0762
8q	0.3148	0.2	0.2381	0	0	0.0476	0.1148	0.0767	-0.0381	0	-0.0476	-0.0476
9p	0.0741	0.1333	0.0476	0.1111	0.1333	0.2143	-0.0592	0.0265	0.0857	-0.0222	-0.1032	-0.081
9q	0.0741	0.2	0.0476	0.037	0.1333	0.0952	-0.1259	0.0265	0.1524	-0.0963	-0.0582	0.0381
10p	0.1111	0	0.2381	0.0741	0	0.0476	0.1111	-0.127	-0.2381	0.0741	0.0265	-0.0476
10q	0.037	0.0667	0.1429	0.037	0	0.0952	-0.0297	-0.1059	-0.0762	0.037	-0.0582	-0.0952
11p	0	0.0667	0.0476	0.037	0.0667	0.0476	-0.0667	-0.0476	0.0191	-0.0297	-0.0106	0.0191
11q	0.037	0.0667	0.0476	0.037	0	0.0952	-0.0297	-0.0106	0.0191	0.037	-0.0582	-0.0952
12p	0.0741	0.0667	0.0952	0.037	0	0.1905	0.0074	-0.0211	-0.0285	0.037	-0.1535	-0.1905
12q	0.1111	0.0667	0.0476	0.037	0	0.0476	0.0444	0.0635	0.0191	0.037	-0.0106	-0.0476
13q	0.0741	0.1667	0.1667	0.037	0	0.0952	-0.0926	-0.0926	0	0.037	-0.0582	-0.0952
14q	0	0.0667	0	0.0741	0.0667	0.0476	-0.0667	0	0.0667	0.0074	0.0265	0.0191
15q	0.037	0	0.0952	0.037	0.0667	0.0476	0.037	-0.0582	-0.0952	-0.0297	-0.0106	0.0191
16p	0.0926	0.0667	0.119	0.037	0	0.0952	0.0259	-0.0264	-0.0523	0.037	-0.0582	-0.0952
16q	0.0741	0.0667	0.0476	0.0741	0	0.119	0.0074	0.0265	0.0191	0.0741	-0.0449	-0.119
17p	0	0.0667	0.0476	0.1111	0.1333	0.0476	-0.0667	-0.0476	0.0191	-0.0222	0.0635	0.0857
17q	0.0741	0.1333	0.1429	0.037	0.0667	0.0476	-0.0592	-0.0688	-0.0096	-0.0297	-0.0106	0.0191
18p	0.1111	0.1333	0.0714	0.037	0.1333	0.0476	-0.0222	0.0397	0.0619	-0.0963	-0.0106	0.0857
18q	0.037	0	0.0476	0.1481	0.4	0.2381	0.037	-0.0106	-0.0476	-0.2519	-0.09	0.1619
19p	0.0741	0.0333	0.0476	0.0741	0.0667	0.1429	0.0408	0.0265	-0.0143	0.0074	-0.0688	-0.0762
19q	0.0741	0.1333	0.119	0.037	0	0.0952	-0.0592	-0.0449	0.0143	0.037	-0.0582	-0.0952
20p	0.1852	0.4667	0.2857	0	0.0667	0	-0.2815	-0.1005	0.181	-0.0667	0	0.0667
20q	0.2222	0.5333	0.4762	0	0	0	-0.3111	-0.254	0.0571	0	0	0
21q	0.037	0	0.0476	0.1852	0.2	0.1429	0.037	-0.0106	-0.0476	-0.0148	0.0423	0.0571
22q	0.0741	0	0.0476	0.037	0.0667	0.119	0.0741	0.0265	-0.0476	-0.0297	-0.082	-0.0523
Xp	0.0741	0.0667	0.1905	0.1111	0.0667	0	0.0074	-0.1164	-0.1238	0.0444	0.1111	0.0667
Xq	0.037	0.0667	0.1429	0.1111	0.0667	0.0952	-0.0297	-0.1059	-0.0762	0.0444	0.0159	-0.0285

## Sheet: tissue or cell
Table S3E. DNA copy number variation in gastric cancer samples in relation to tissue/cell.
Chromosome	Tissue Gain (%)	Cell Gain (%)	Tissue Loss (%)	Cell Loss (%)	Tissue - Cell Gain (%)	Tissue - Cell Loss (%)
1p	0.0469	0.125	0.0625	0.125	-0.0781	-0.0625
1q	0.1719	0.375	0.0313	0.125	-0.2031	-0.0937
2p	0.0781	0.125	0.0313	0.125	-0.0469	-0.0937
2q	0.0469	0.125	0.0313	0.125	-0.0781	-0.0937
3p	0.0313	0	0.1328	0.25	0.0313	-0.1172
3q	0.125	0.25	0.0469	0.125	-0.125	-0.0781
4p	0.0313	0	0.1563	0.375	0.0313	-0.2187
4q	0.0156	0	0.1563	0.25	0.0156	-0.0937
5p	0.2031	0.5	0.0469	0.0625	-0.2969	-0.0156
5q	0.0313	0.125	0.125	0.25	-0.0937	-0.125
6p	0.1094	0.125	0.0469	0.125	-0.0156	-0.0781
6q	0.0469	0	0.0625	0.375	0.0469	-0.3125
7p	0.1719	0.5	0	0	-0.3281	0
7q	0.125	0.25	0.0313	0.125	-0.125	-0.0937
8p	0.1563	0.125	0.1094	0.375	0.0313	-0.2656
8q	0.25	0.375	0.0313	0.25	-0.125	-0.2187
9p	0.0781	0	0.1563	0.25	0.0781	-0.0937
9q	0.0938	0	0.0781	0.125	0.0938	-0.0469
10p	0.125	0	0.0469	0.25	0.125	-0.2031
10q	0.0781	0	0.0469	0.125	0.0781	-0.0781
11p	0.0313	0.25	0.0625	0.25	-0.2187	-0.1875
11q	0.0625	0.375	0.0625	0	-0.3125	0.0625
12p	0.0781	0.125	0.0781	0.25	-0.0469	-0.1719
12q	0.0781	0.125	0.0313	0.125	-0.0469	-0.0937
13q	0.1328	0.125	0.0469	0.125	0.0078	-0.0781
14q	0.0313	0.25	0.0625	0.25	-0.2187	-0.1875
15q	0.0469	0.125	0.0469	0.125	-0.0781	-0.0781
16p	0.0938	0	0.0469	0	0.0938	0.0469
16q	0.0703	0.125	0.0625	0	-0.0547	0.0625
17p	0.0313	0	0.0938	0.5	0.0313	-0.4062
17q	0.1094	0.25	0.0469	0	-0.1406	0.0469
18p	0.1016	0.125	0.0625	0.125	-0.0234	-0.0625
18q	0.0469	0	0.2266	0.5	0.0469	-0.2734
19p	0.0469	0	0.1094	0.1875	0.0469	-0.0781
19q	0.0416	0.1875	0.0781	0.125	-0.1459	-0.0469
20p	0.25	0.25	0.0313	0.25	0	-0.2187
20q	0.3594	0.75	0.0156	0	-0.3906	0.0156
21q	0.0313	0	0.1563	0.25	0.0313	-0.0937
22q	0.0547	0	0.0625	0.25	0.0547	-0.1875
Xp	0.125	0.5	0.0625	0	-0.375	0.0625
Xq	0.1094	0.375	0.0938	0.125	-0.2656	-0.0312

## Sheet: Helicobacter pylori
Table S3F. DNA copy number variation in gastric cancer samples in relation to helicobacter pylori.
Chromosome	Hp negative Gain (%)	Hp positive Gain (%)	Hp negative Loss (%)	Hp positive Loss (%)	Hp negative - positive Gain (%)	Hp negative - positive Loss (%)
1p	0.0333	0.0588	0.1	0.0294	-0.0255	0.0706
1q	0.1667	0.1471	0.0333	0.0294	0.0196	0.0039
2p	0.0667	0.0882	0.0333	0.0294	-0.0215	0.0039
2q	0.0333	0.0588	0.0333	0.0294	-0.0255	0.0039
3p	0.0333	0.0294	0.1167	0.1471	0.0039	-0.0304
3q	0.1	0.1765	0.0333	0.0588	-0.0765	-0.0255
4p	0.0333	0.0294	0.15	0.1471	0.0039	0.0029
4q	0	0	0.1333	0.1765	0	-0.0432
5p	0.2333	0.2059	0.0333	0.0588	0.0274	-0.0255
5q	0.0333	0.0294	0.1333	0.1176	0.0039	0.0157
6p	0.1	0.1176	0.0333	0.0735	-0.0176	-0.0402
6q	0.0333	0.0882	0.0667	0.0294	-0.0549	0.0373
7p	0.1333	0.2059	0	0	-0.0726	0
7q	0.1	0.1471	0.0333	0.0294	-0.0471	0.0039
8p	0.1667	0.1471	0.1	0.1176	0.0196	-0.0176
8q	0.2333	0.2353	0.0333	0.0294	-0.002	0.0039
9p	0.0667	0.0882	0.1333	0.1471	-0.0215	-0.0138
9q	0.0667	0.0882	0.0667	0.0588	-0.0215	0.0079
10p	0.1	0.1471	0.0333	0.0588	-0.0471	-0.0255
10q	0.0667	0.0882	0.0333	0.0588	-0.0215	-0.0255
11p	0.0333	0.0294	0.0667	0.0588	0.0039	0.0079
11q	0.05	0.0588	0.0667	0.0441	-0.0088	0.0226
12p	0.0667	0.0882	0.0667	0.0882	-0.0215	-0.0215
12q	0.1	0.0588	0.0333	0.0294	0.0412	0.0039
13q	0.1	0.1471	0.0667	0.0588	-0.0471	0.0079
14q	0	0.0294	0.0667	0.0294	-0.0294	0.0373
15q	0.0333	0.0588	0.0667	0.0588	-0.0255	0.0079
16p	0.0333	0.1471	0.1	0	-0.1138	0.1
16q	0.0333	0.0882	0.1	0.0588	-0.0549	0.0412
17p	0.0333	0.0294	0.1333	0.0588	0.0039	0.0745
17q	0.1333	0.0882	0.0333	0.0588	0.0451	-0.0255
18p	0.0833	0.1176	0.0333	0.0588	-0.0343	-0.0255
18q	0.0333	0.0588	0.2	0.25	-0.0255	-0.05
19p	0.0667	0.0294	0.1333	0.0735	0.0373	0.0598
19q	0.0833	0.1176	0.0667	0.0588	-0.0343	0.0079
20p	0.2	0.3235	0.0333	0	-0.1235	0.0333
20q	0.3333	0.3824	0	0	-0.0491	0
21q	0.0333	0.0294	0.1667	0.1765	0.0039	-0.0098
22q	0.0333	0.0588	0.0667	0.0588	-0.0255	0.0079
Xp	0.1	0.1176	0.0667	0.0588	-0.0176	0.0079
Xq	0.1333	0.0882	0.1	0.1176	0.0451	-0.0176

## Sheet: EBV
Table S3G. DNA copy number variation in gastric cancer samples in relation to EBV status.
Chromosome	EBV negative Gain (%)	EBV positive Gain (%)	EBV negative Loss (%)	EBV positive Loss (%)	EBV negative - positive Gain (%)	EBV negative - positive Loss (%)
1p	0.0364	0	0.0545	0	0.0364	0.0545
1q	0.1818	0.1111	0.0182	0	0.0707	0.0182
2p	0.0727	0	0.0364	0	0.0727	0.0364
2q	0.0545	0	0.0182	0	0.0545	0.0182
3p	0.0364	0	0.1273	0.1111	0.0364	0.0162
3q	0.1455	0.1111	0.0364	0.1111	0.0344	-0.0747
4p	0.0182	0	0.1636	0	0.0182	0.1636
4q	0.0182	0	0.1636	0	0.0182	0.1636
5p	0.2273	0.1111	0.0455	0	0.1162	0.0455
5q	0.0364	0	0.1273	0	0.0364	0.1273
6p	0.1273	0	0.0545	0	0.1273	0.0545
6q	0.0545	0	0.0545	0	0.0545	0.0545
7p	0.1636	0.2222	0	0	-0.0586	0
7q	0.1091	0.2222	0.0364	0	-0.1131	0.0364
8p	0.1636	0.1111	0.1091	0	0.0525	0.1091
8q	0.2545	0.2222	0.0364	0	0.0323	0.0364
9p	0.0545	0.2222	0.1818	0	-0.1677	0.1818
9q	0.0727	0.2222	0.0909	0	-0.1495	0.0909
10p	0.1273	0	0.0364	0	0.1273	0.0364
10q	0.0909	0	0.0545	0	0.0909	0.0545
11p	0.0364	0	0.0545	0	0.0364	0.0545
11q	0.0545	0.1111	0.0727	0	-0.0566	0.0727
12p	0.0909	0	0.0909	0	0.0909	0.0909
12q	0.0727	0	0.0364	0	0.0727	0.0364
13q	0.1182	0.1111	0.0545	0	0.0071	0.0545
14q	0.0182	0	0.0545	0	0.0182	0.0545
15q	0.0545	0	0.0545	0	0.0545	0.0545
16p	0.1091	0	0.0545	0	0.1091	0.0545
16q	0.0545	0.1111	0.0727	0	-0.0566	0.0727
17p	0.0364	0	0.1091	0.1111	0.0364	-0.002
17q	0.1091	0.1111	0.0364	0	-0.002	0.0364
18p	0.1091	0.2222	0.0545	0.1111	-0.1131	-0.0566
18q	0.0545	0	0.1818	0.4444	0.0545	-0.2626
19p	0.0455	0.0556	0.1273	0	-0.0101	0.1273
19q	0.0909	0.1111	0.0727	0	-0.0202	0.0727
20p	0.2545	0.3333	0.0364	0	-0.0788	0.0364
20q	0.3636	0.3333	0	0	0.0303	0
21q	0.0364	0	0.1818	0	0.0364	0.1818
22q	0.0545	0	0.0727	0	0.0545	0.0727
Xp	0.1091	0	0.0727	0.1111	0.1091	-0.0384
Xq	0.1091	0.1111	0.0909	0.1111	-0.002	-0.0202
