# Supplementary material for: Integration of DNA Copy Number Alterations and Transcriptional Expression Analysis in Human Gastric Cancer
Source: PLoS One. 2012 Apr 23;7(4):e29824. doi: 10.1371/journal.pone.0029824 (PMC3335165; doi:10.1371/journal.pone.0029824)
Supplement: Table S5 — Genes show statistical significant correlation between expression values and DNA copy number variations. (XLS) [file pone.0029824.s017.xls]

## Sheet: corExprCopyNumClosestClone
Table S5. Genes show statistical significant correlation between expression values and DNA copy number variations.
exprID	Name	corPears
IMAGE:120106	103028 CASP1 caspase 1, apoptosis-related cysteine protease (interleukin 1, beta, convertase) Hs.2490 T95052	0.295658
IMAGE:85060	112217 SQRDL sulfide dehydrogenase like (yeast) Hs.8185 T74688	0.295878
IMAGE:815542	106379 MX1 myxovirus (influenza virus) resistance 1, interferon-inducible protein p78 (mouse) Hs.76391 AA456886	0.296465
IMAGE:75044	98509 T51856	0.298177
IMAGE:240208	100692 DKFZP434O125 DKFZP434O125 protein Hs.102669 H79705	0.299289
IMAGE:530359	98941 FNTA farnesyltransferase, CAAX box, alpha Hs.349822 AA083834	0.300124
IMAGE:786076	99714 GOLPH4 **golgi phosphoprotein 4 Hs.143600 AA448663	0.300127
IMAGE:1455603	223855 FLJ12428 hypothetical protein FLJ12428 Hs.87729 AA863125	0.300173
IMAGE:564801	101321 Homo sapiens cDNA: FLJ21409 fis, clone COL03924 Hs.172129 AA129551	0.300502
IMAGE:782783	103006 MGC4172 hypothetical protein MGC4172 Hs.8949 AA448177	0.300934
IMAGE:773308	222324 Homo sapiens, clone MGC:20276 IMAGE:3844806, mRNA, complete cds Hs.184164 AA425386	0.301116
IMAGE:853998	221713 EVA1 epithelial V-like antigen 1 Hs.116651 AA668897	0.302195
IMAGE:726678	111191 KIAA0275 KIAA0275 gene product Hs.74583 AA398230	0.302579
IMAGE:739159	319721 BPHL biphenyl hydrolase-like (serine hydrolase; breast epithelial mucin-associated antigen) Hs.351334 AA421820	0.302935
IMAGE:877884	224954 KIAA1720 KIAA1720 protein Hs.298573 AA625727	0.303033
IMAGE:868494	109248 PDE4DIP phosphodiesterase 4D interacting protein (myomegalin) Hs.265848 AA775002	0.303435
IMAGE:245039	107622 FLJ22474 hypothetical protein FLJ22474 Hs.108118 N52651	0.303725
IMAGE:135238	308937 ESTs Hs.161049 R32738	0.304442
IMAGE:1088345	314896 S100A7 S100 calcium binding protein A7 (psoriasin 1) Hs.112408 AA583574	0.304586
IMAGE:240752	223963 MGC14797 hypothetical protein MGC14797 Hs.106823 H91046	0.3049
IMAGE:49266	221075 LOC51667 NEDD8 ultimate buster-1 Hs.279780 H16595	0.305078
IMAGE:109863	107706 EMP2 epithelial membrane protein 2 Hs.29191 T84249	0.305085
IMAGE:234183	226128 ESTs Hs.33757 H66255	0.305517
IMAGE:754458	103066 Homo sapiens cDNA: FLJ23228 fis, clone CAE06654 Hs.114121 AA410291	0.305671
IMAGE:511068	98629 LGALS4 lectin, galactoside-binding, soluble, 4 (galectin 4) Hs.5302 AA099805	0.305807
IMAGE:841641	104326 CCND1 cyclin D1 (PRAD1: parathyroid adenomatosis 1) Hs.82932 AA487486	0.305917
IMAGE:1623191	309533 ESTs, Weakly similar to PC4259 ferritin associated protein [H.sapiens] Hs.265592 AA992658	0.306066
IMAGE:281103	222048 ASH1 hypothetical protein ASH1 Hs.102652 N50935	0.306093
IMAGE:197525	119997 FMO5 flavin containing monooxygenase 5 Hs.14286 H52001	0.306159
IMAGE:742569	106459 FLJ00026 hypothetical protein FLJ00026 Hs.171118 AA400074	0.30647
IMAGE:2252417	313777 RPS10 ribosomal protein S10 Hs.76230 AI611010	0.306499
IMAGE:810974	100519 SMARCA3 SWI/SNF related, matrix associated, actin dependent regulator of chromatin, subfamily a, member 3 Hs.3068 AA459407	0.306582
IMAGE:345858	113187 CRA cisplatin resistance associated Hs.166066 W72697	0.306644
IMAGE:40040	220904 KIAA1126 KIAA1126 protein Hs.44087 R53369	0.306751
IMAGE:297392	111826 MT1L **metallothionein 1L Hs.94360 N80129	0.306896
IMAGE:1982555	104754 Homo sapiens cDNA: FLJ23477 fis, clone HSI15732 Hs.145362 AI252565	0.306942
IMAGE:121470	307861 BCCIP BRCA2 and CDKN1A interacting protein Hs.279862 T97285	0.306959
IMAGE:781061	102986 CDC14B CDC14 cell division cycle 14 homolog B (S. cerevisiae) Hs.22116 AA430172	0.307068
IMAGE:66576	110101 Homo sapiens cDNA FLJ31056 fis, clone HSYRA2000760 Hs.13034 T67088	0.307214
IMAGE:769657	116305 PPP1R2 protein phosphatase 1, regulatory (inhibitor) subunit 2 Hs.267819 AA428335	0.307623
IMAGE:812965	114028 MYC v-myc myelocytomatosis viral oncogene homolog (avian) Hs.79070 AA464600	0.307634
IMAGE:1610168	307376 DMWD dystrophia myotonica-containing WD repeat motif Hs.275924 AI001038	0.307673
IMAGE:1853984	316551 ESTs Hs.130821 AI243537	0.307923
IMAGE:433491	224226 Homo sapiens cDNA FLJ14787 fis, clone NT2RP4000878, highly similar to MYELOID UPREGULATED PROTEIN Hs.250700 AA699589	0.308164
IMAGE:898218	114308 IGFBP3 insulin-like growth factor binding protein 3 Hs.77326 AA598601	0.308685
IMAGE:511967	100032 ERN2 ER to nucleus signalling 2 Hs.114905 AA102368	0.308829
IMAGE:785368	113173 TOPK T-LAK cell-originated protein kinase Hs.104741 AA448898	0.30893
IMAGE:841253	112542 ESTs, Highly similar to S94541 1 clone 4-3 [H.sapiens] Hs.34549 AA486824	0.308999
IMAGE:713129	99747 GZMA granzyme A (granzyme 1, cytotoxic T-lymphocyte-associated serine esterase 3) Hs.90708 AA283007	0.309075
IMAGE:1031919	106141 ESTs, Weakly similar to AF126780 1 retinal short-chain dehydrogenase/reductase retSDR2 [H.sapiens] Hs.356086 AA609749	0.30909
IMAGE:51275	224012 FLJ20005 hypothetical protein FLJ20005 Hs.184634 H18864	0.30912
IMAGE:940687	107285 AA502960	0.309181
IMAGE:824126	223443 FLJ10407 hypothetical protein FLJ10407 Hs.30738 AA490611	0.309233
IMAGE:1631874	306990 LOC51068 CGI-07 protein Hs.181022 AI004325	0.309237
IMAGE:141623	118996 LOC51056 leucine aminopeptidase Hs.182579 R69306	0.309443
IMAGE:809495	103473 CIC capicua homolog (Drosophila) Hs.306117 AA443127	0.309733
IMAGE:1373653	104618 RPS10 ribosomal protein S10 Hs.76230 AA828564	0.309742
IMAGE:2028912	306977 WASL Wiskott-Aldrich syndrome-like Hs.288830 AI261600	0.309763
IMAGE:263247	224255 CRYL1 crystallin, lamda 1 Hs.108896 H99932	0.310253
IMAGE:264146	107015 FLJ13194 hypothetical protein FLJ13194 Hs.288932 N20593	0.310262
IMAGE:135900	103658 KIAA1376 KIAA1376 protein Hs.24684 R33609	0.310294
IMAGE:35828	109560 DTR diphtheria toxin receptor (heparin-binding epidermal growth factor-like growth factor) Hs.799 R14663	0.310733
IMAGE:377736	225636 SLMAP sarcolemma associated protein Hs.4007 AA776944	0.310805
IMAGE:950682	104988 PFKP phosphofructokinase, platelet Hs.99910 AA608558	0.310819
IMAGE:787861	112676 DYRK2 dual-specificity tyrosine-(Y)-phosphorylation regulated kinase 2 Hs.173135 AA452149	0.311032
IMAGE:795378	98764 KIAA1238 KIAA1238 protein Hs.236463 AA453495	0.311039
IMAGE:244754	113716 PRO0650 PRO0650 protein Hs.177258 N54333	0.31112
IMAGE:795803	99387 HN1 hematological and neurological expressed 1 Hs.109706 AA459865	0.311127
IMAGE:67625	116935 LIPG lipase, endothelial Hs.65370 T49529	0.311141
IMAGE:143287	110819 PSG11 pregnancy specific beta-1-glycoprotein 11 Hs.334408 R73909	0.311153
IMAGE:809421	111029 PCBD 6-pyruvoyl-tetrahydropterin synthase/dimerization cofactor of hepatocyte nuclear factor 1 alpha (TCF1) Hs.3192 AA442959	0.311456
IMAGE:826335	185134 ESTs, Weakly similar to BASI_HUMAN BASIGIN PRECURSOR [H.sapiens] Hs.356112 AA521108	0.311603
IMAGE:2018337	313896 GBA glucosidase, beta; acid (includes glucosylceramidase) Hs.282997 AI362819	0.311729
IMAGE:121798	109349 FLJ11127 hypothetical protein Hs.91165 T98200	0.311841
IMAGE:453230	222927 IK IK cytokine, down-regulator of HLA II Hs.8024 AA704849	0.311919
IMAGE:526465	315610 VARS2 valyl-tRNA synthetase 2 Hs.159637 AA121231	0.311946
IMAGE:878605	221205 MGC3047 hypothetical protein MGC3047 Hs.59384 AA775270	0.312045
IMAGE:627401	114652 GG2-1 TNF-induced protein Hs.17839 AA190434	0.312064
IMAGE:511233	105129 TMEPAI transmembrane, prostate androgen induced RNA Hs.83883 AA088701	0.312213
IMAGE:1527121	309666 SKD1 suppressor of K+ transport defect 1 Hs.126550 AA916562	0.312281
IMAGE:22747	225979 DSS1 **Deleted in split-hand/split-foot 1 region Hs.333495 R38516	0.312545
IMAGE:324672	105666 ELL2 ELL-RELATED RNA POLYMERASE II, ELONGATION FACTOR Hs.173334 AA284232	0.312728
IMAGE:1588859	307536 ESTs Hs.174402 AA987815	0.312963
IMAGE:346933	221022 AHRR dioxin receptor repressor Hs.24087 W79301	0.313322
IMAGE:267464	224917 KIAA1238 KIAA1238 protein Hs.236463 N25242	0.313584
IMAGE:24948	224676 ESTs Hs.13359 R38885	0.313641
IMAGE:753291	308284 C1orf21 chromosome 1 open reading frame 21 Hs.12532 AA406569	0.313722
IMAGE:1682167	313272 MGC5370 hypothetical protein MGC5370 Hs.332938 AI075391	0.313791
IMAGE:136260	102242 IMMP2L inner mitochondrial membrane peptidase 2 like Hs.89576 R33650	0.313938
IMAGE:121489	223013 SSR1 signal sequence receptor, alpha (translocon-associated protein alpha) Hs.250773 T97303	0.313958
IMAGE:502518	120524 LAMB2 laminin, beta 2 (laminin S) Hs.90291 AA156802	0.314205
IMAGE:139835	119753 UGDH UDP-glucose dehydrogenase Hs.28309 R62173	0.314274
IMAGE:2213824	315160 PI3 protease inhibitor 3, skin-derived (SKALP) Hs.112341 AI582329	0.314797
IMAGE:843072	310378 Homo sapiens cDNA: FLJ22106 fis, clone HEP17675 Hs.323470 AA485994	0.314946
IMAGE:505000	112417 Homo sapiens mRNA for FLJ00189 protein Hs.293637 AA151264	0.315409
IMAGE:1629113	309135 TOPK T-LAK cell-originated protein kinase Hs.104741 AI002631	0.315583
IMAGE:1604668	115998 LOC51175 epsilon-tubulin Hs.34851 AA988217	0.315622
IMAGE:321386	112907 IQGAP2 IQ motif containing GTPase activating protein 2 Hs.78993 W32272	0.315649
IMAGE:843121	108430 CLIC1 chloride intracellular channel 1 Hs.74276 AA485913	0.315922
IMAGE:428582	102598 FLJ20296 hypothetical protein FLJ20296 Hs.6603 AA004881	0.316032
IMAGE:727251	103549 CD9 CD9 antigen (p24) Hs.1244 AA412053	0.316038
IMAGE:878557	222389 ESTs, Weakly similar to A47582 B-cell growth factor precursor [H.sapiens] Hs.199172 AA775877	0.316075
IMAGE:745343	104031 REG1A regenerating islet-derived 1 alpha (pancreatic stone protein, pancreatic thread protein) Hs.1032 AA625655	0.316231
IMAGE:853368	120428 TYMS thymidylate synthetase Hs.82962 AA663310	0.316331
IMAGE:782428	102025 C1orf16 chromosome 1 open reading frame 16 Hs.15087 AA431423	0.316358
IMAGE:685516	220886 GPCR150 putative G protein-coupled receptor Hs.97101 AA262573	0.316508
IMAGE:896978	220669 DCLRE1B DNA cross-link repair 1B (PSO2 homolog, S. cerevisiae) Hs.115660 AA676673	0.316809
IMAGE:1476299	224123 TCFL5 transcription factor-like 5 (basic helix-loop-helix) Hs.30696 AA872091	0.316908
IMAGE:1472563	308590 U5-116KD U5 snRNP-specific protein, 116 kD Hs.151787 AA872296	0.317018
IMAGE:561916	114562 KIAA0942 KIAA0942 protein Hs.6763 AA085676	0.317158
IMAGE:645702	309351 ESTs Hs.169514 AA206591	0.317257
IMAGE:1030942	226729 PFKFB4 6-phosphofructo-2-kinase/fructose-2,6-biphosphatase 4 Hs.198278 AA620342	0.31726
IMAGE:730346	116969 HEBP1 heme binding protein 1 Hs.294133 AA469923	0.317337
IMAGE:1435103	310591 ATP2A3 ATPase, Ca++ transporting, ubiquitous Hs.5541 AA857542	0.31761
IMAGE:46836	313887 METAP2 methionyl aminopeptidase 2 Hs.78935 H10307	0.317843
IMAGE:782497	117657 BC008967 hypothetical gene BC008967 Hs.6349 AA431770	0.317994
IMAGE:726144	105229 ITGA3 integrin, alpha 3 (antigen CD49C, alpha 3 subunit of VLA-3 receptor) Hs.265829 AA293040	0.318103
IMAGE:746163	221141 GSR glutathione reductase Hs.193974 AA417617	0.318432
IMAGE:204214	113549 CDC6 CDC6 cell division cycle 6 homolog (S. cerevisiae) Hs.69563 H59203	0.31879
IMAGE:795758	113575 DKFZP434B044 hypothetical protein DKFZp434B044 Hs.262958 AA460304	0.319148
IMAGE:271684	105661 KIAA0036 KIAA0036 gene product Hs.169387 N35079	0.319239
IMAGE:1613844	319060 KIAA0449 KIAA0449 protein Hs.169182 AI000221	0.319281
IMAGE:856567	220978 HSPA4 heat shock 70kD protein 4 Hs.90093 AA633656	0.319355
IMAGE:591699	118133 HOXA13 homeo box A13 Hs.249195 AA147224	0.319724
IMAGE:753376	106819 Homo sapiens mRNA full length insert cDNA clone EUROIMAGE 2344436 Hs.67709 AA406526	0.31975
IMAGE:122091	102708 **ESTs, Highly similar to A30319 casein kinase II [H.sapiens] Hs.355532 T98414	0.319769
IMAGE:143251	306975 Homo sapiens, Similar to AE-binding protein 2, clone MGC:23151 IMAGE:4843866, mRNA, complete cds Hs.285833 R74093	0.319914
IMAGE:306809	103198 ESTs Hs.50802 N79050	0.320137
IMAGE:860000	220912 RFC2 replication factor C (activator 1) 2 (40kD) Hs.139226 AA663472	0.320283
IMAGE:712505	161703 CDC2 cell division cycle 2, G1 to S and G2 to M Hs.334562 AA278152	0.320315
IMAGE:768358	115615 DKFZP566I1024 DKFZP566I1024 protein Hs.78605 AA425001	0.320458
IMAGE:491644	104226 LOC51316 hypothetical protein Hs.107139 AA150254	0.320636
IMAGE:347716	109654 Homo sapiens cDNA FLJ32425 fis, clone SKMUS2000961 Hs.63236 W81366	0.320743
IMAGE:1556259	223236 ALAD aminolevulinate, delta-, dehydratase Hs.1227 AA916780	0.320772
IMAGE:843224	118835 DSCR2 Down syndrome critical region gene 2 Hs.5198 AA488445	0.320978
IMAGE:295831	111728 LOC51071 CGI-26 protein Hs.24332 N74602	0.321159
IMAGE:66599	111103 NAT1 N-acetyltransferase 1 (arylamine N-acetyltransferase) Hs.155956 T67128	0.321374
IMAGE:1606865	309605 ESTs, Weakly similar to unnamed protein product [H.sapiens] Hs.319825 AA996042	0.321449
IMAGE:451546	226626 FLJ10210 hypothetical protein FLJ10210 Hs.183639 AA707400	0.321556
IMAGE:684338	314641 PRKCA protein kinase C, alpha Hs.169449 AA236170	0.321677
IMAGE:826103	222884 Homo sapiens cDNA FLJ31938 fis, clone NT2RP7006539 Hs.351561 AA521416	0.321743
IMAGE:768362	310852 SHB SHB (Src homology 2 domain containing) adaptor protein B Hs.244542 AA495786	0.322058
IMAGE:71101	108938 PROCR protein C receptor, endothelial (EPCR) Hs.82353 T47442	0.322233
IMAGE:1909585	312938 ESTs Hs.193478 AI348689	0.322303
IMAGE:769926	109468 ERP70 protein disulfide isomerase related protein (calcium-binding protein, intestinal-related) Hs.93659 AA430497	0.322595
IMAGE:503602	112607 PRO1489 hypothetical protein PRO1489 Hs.197922 AA131299	0.322603
IMAGE:462861	314328 AA705332	0.32264
IMAGE:416374	226071 NET-6 tetraspan NET-6 protein Hs.284243 W86201	0.322752
IMAGE:1983884	109007 IMUP **immortalization-upregulated protein Hs.348553 AI251416	0.323011
IMAGE:246276	107335 Homo sapiens, similar to RIKEN cDNA 1200014N16 gene, clone MGC:22792 IMAGE:4773508, mRNA, complete cds Hs.152618 N59413	0.323109
IMAGE:132711	245567	0.323347
IMAGE:856167	102223 TARS threonyl-tRNA synthetase Hs.84131 AA630628	0.323383
IMAGE:843195	114539 PSPH phosphoserine phosphatase Hs.56407 AA488432	0.323532
IMAGE:233464	221272 EVA1 epithelial V-like antigen 1 Hs.116651 H77296	0.323601
IMAGE:289637	110685 LDLB low density lipoprotein receptor defect B complementing Hs.283109 N62862	0.323908
IMAGE:45877	115725 ESTs, Weakly similar to T29299 hypothetical protein C50F7.2 - Caenorhabditis elegans [C.elegans] Hs.4302 H08581	0.323908
IMAGE:811652	106786 Homo sapiens cDNA: FLJ23332 fis, clone HEP12754 Hs.28794 AA455033	0.324005
IMAGE:1632038	308796 C20orf177 chromosome 20 open reading frame 177 Hs.286184 AA994842	0.32406
IMAGE:238907	100436 LOC56997 hypothetical protein, clone Telethon(Italy_B41)_Strait02270_FL142 Hs.273186 H67202	0.324128
1240262	222080 ESTs Hs.44024 AA788613	0.324445
IMAGE:322218	222187 FLJ10326 hypothetical protein FLJ10326 Hs.262823 W37992	0.325096
IMAGE:488651	101001 MGC16491 hypothetical protein MGC16491 Hs.59771 AA045825	0.325218
IMAGE:592818	111022 KIAA1437 hypothetical protein FLJ10337 Hs.173484 AA158252	0.325223
IMAGE:81229	107146 FTL **ferritin, light polypeptide Hs.111334 T57082	0.325255
IMAGE:1460965	220777 AKNA AT-hook transcription factor AKNA Hs.159578 AA890080	0.325326
IMAGE:824821	226098 KIAA1323 KIAA1323 protein Hs.34892 AA488851	0.325706
IMAGE:755506	114265 ANXA4 annexin A4 Hs.77840 AA419015	0.325822
IMAGE:624634	100238 FDX1 ferredoxin 1 Hs.744 AA187349	0.325944
IMAGE:781019	107441 PON2 paraoxonase 2 Hs.169857 AA446028	0.32606
IMAGE:207803	106593 FLJ20373 hypothetical protein FLJ20373 Hs.6631 H58959	0.326114
IMAGE:428529	113165 ESTs, Weakly similar to T46908 hypothetical protein DKFZp761G2423.1 [H.sapiens] Hs.37477 AA004846	0.326143
IMAGE:825648	103943 Homo sapiens, clone MGC:3963 IMAGE:3621362, mRNA, complete cds Hs.81221 AA505044	0.326191
IMAGE:220372	101319 HS3ST1 heparan sulfate (glucosamine) 3-O-sulfotransferase 1 Hs.40968 H86812	0.326315
IMAGE:136722	308875 ATP1B3 ATPase, Na+/K+ transporting, beta 3 polypeptide Hs.76941 R35218	0.32661
IMAGE:745296	221314 Homo sapiens mRNA; cDNA DKFZp762B195 (from clone DKFZp762B195) Hs.356766 AA625574	0.326661
IMAGE:151620	103956 CAC-1 CAC-1 Hs.343912 H03154	0.326684
IMAGE:2308263	313299 FDXR ferredoxin reductase Hs.69745 AI671604	0.32682
IMAGE:812975	117247 KIAA0172 KIAA0172 protein Hs.77546 AA464605	0.326915
IMAGE:1947642	311281 ESTs, Weakly similar to A44192 heterogeneous nuclear ribonucleoprotein C-like protein [H.sapiens] Hs.156395 AI339225	0.326967
IMAGE:2272597	315781 RPS21 ribosomal protein S21 Hs.1948 AI681381	0.327376
IMAGE:1601970	120320 ESTs Hs.130293 AI002411	0.327418
IMAGE:122397	102342 FLJ20311 hypothetical protein FLJ20311 Hs.18616 T99311	0.327429
IMAGE:2312250	318500 CEBPA CCAAT/enhancer binding protein (C/EBP), alpha Hs.76171 AI669881	0.327435
IMAGE:781362	107211 PLEC1 plectin 1, intermediate filament binding protein, 500kD Hs.79706 AA448400	0.327511
IMAGE:379517	226575 KIAA1870 KIAA1870 protein Hs.334604 AA705772	0.327517
IMAGE:841146	112974 DKFZP566G1424 hypothetical protein DKFZp566G1424 Hs.19221 AA487023	0.327554
IMAGE:1913855	317822 MRPS17 mitochondrial ribosomal protein S17 Hs.44298 AI309197	0.327573
IMAGE:502586	316324 KIAA1228 KIAA1228 protein Hs.306867 AA157021	0.327642
IMAGE:261522	99282 GPRC5B G protein-coupled receptor, family C, group 1, member B Hs.242407 H98742	0.328089
IMAGE:770000	112926 EP400 E1A binding protein p400 Hs.306094 AA427519	0.328723
IMAGE:713177	225494 Homo sapiens clone IMAGE:713177, mRNA sequence Hs.326714 AA282765	0.32875
IMAGE:489495	102861 Homo sapiens cDNA FLJ14787 fis, clone NT2RP4000878, highly similar to MYELOID UPREGULATED PROTEIN Hs.250700 AA099138	0.328767
IMAGE:365508	99818 MYBBP1A MYB binding protein (P160) 1a Hs.22824 AA009454	0.328769
IMAGE:757462	225588 E2IG5 hypothetical protein, estradiol-induced Hs.5243 AA437236	0.328845
IMAGE:1055460	225548 PANK pantothenate kinase Hs.116122 AA626076	0.329278
IMAGE:46411	111009 Homo sapiens cDNA: FLJ22030 fis, clone HEP08669 Hs.92414 H09164	0.329285
IMAGE:1467108	220994 HCC8 tumor antigen SLP-8p Hs.48499 AA883160	0.329339
IMAGE:566589	116996 ZNF339 zinc finger protein 339 Hs.71935 AA151181	0.329699
IMAGE:416945	111216 Homo sapiens, clone MGC:21483 IMAGE:3854163, mRNA, complete cds Hs.18724 W87709	0.32983
IMAGE:344405	112872 CTNNBIP1 catenin, beta interacting protein 1 Hs.99816 W73346	0.329966
IMAGE:1034473	226381 AMACR alpha-methylacyl-CoA racemase Hs.128749 AA779728	0.330001
IMAGE:161923	226926 SCYD1 small inducible cytokine subfamily D (Cys-X3-Cys), member 1 (fractalkine, neurotactin) Hs.80420 H26022	0.330227
IMAGE:140267	101057 DBR1 debranching enzyme homolog 1 (S. cerevisiae) Hs.118194 R66803	0.330335
IMAGE:287634	226196 KIAA1336 KIAA1336 protein Hs.145365 N59131	0.330352
IMAGE:345056	98473 KIAA1404 KIAA1404 protein Hs.200317 W72798	0.330446
IMAGE:1034465	222871 ESTs Hs.27189 AA779715	0.3306
IMAGE:233289	103582 FLJ12668 hypothetical protein FLJ12668 Hs.287540 H78855	0.330647
IMAGE:171912	221101 **Homo sapiens mRNA full length insert cDNA clone EUROIMAGE 703547 Hs.12999 H18962	0.330736
IMAGE:2171874	314123 AI572844	0.330784
IMAGE:298128	116741 DDEF2 development and differentiation enhancing factor 2 Hs.12802 N70773	0.330932
IMAGE:502669	118190 HDAC2 histone deacetylase 2 Hs.3352 AA125908	0.331421
IMAGE:824260	220590 ESTs Hs.97179 AA491256	0.331721
IMAGE:1939193	317769 FLJ12528 hypothetical protein FLJ12528 Hs.288974 AI341712	0.331792
IMAGE:1946393	319326 ESTs Hs.143292 AI339395	0.332165
IMAGE:1646048	312238 FLJ10461 hypothetical protein FLJ10461 Hs.122579 AI031571	0.332565
IMAGE:773138	105918 PRO1489 hypothetical protein PRO1489 Hs.197922 AA425373	0.332653
IMAGE:256680	118565 BITE p10-binding protein Hs.42315 H96392	0.332846
IMAGE:1853760	318296 EFG1 mitochondrial elongation factor G Hs.274543 AI280035	0.33317
IMAGE:810873	114678 SCNN1A sodium channel, nonvoltage-gated 1 alpha Hs.2794 AA458982	0.333379
IMAGE:731080	102610 FLJ12661 hypothetical protein FLJ12661 Hs.318526 AA421343	0.333464
IMAGE:250678	224178 FLJ20171 hypothetical protein FLJ20171 Hs.24743 H95975	0.333685
IMAGE:1899230	307038 H.sapiens mRNA for metallothionein isoform 1R Hs.348990 AI289110	0.33384
IMAGE:1628456	319950 LZ16 nasopharyngeal carcinoma susceptibility protein Hs.42390 AA994059	0.333867
IMAGE:1891596	313485 AI287555	0.333964
IMAGE:1055489	220664 MMP23B matrix metalloproteinase 23B Hs.211819 AA626131	0.334012
IMAGE:811054	308218 GNA12 guanine nucleotide binding protein (G protein) alpha 12 Hs.182874 AA485431	0.334155
IMAGE:293471	101708 ESTs Hs.104573 N63706	0.334237
IMAGE:510116	102392 S100P S100 calcium binding protein P Hs.2962 AA053016	0.334302
IMAGE:1175398	110502 YARS tyrosyl-tRNA synthetase Hs.239307 AA641406	0.334327
IMAGE:261194	106874 PRO1489 hypothetical protein PRO1489 Hs.197922 H98215	0.334331
IMAGE:950700	103413 PP pyrophosphatase (inorganic) Hs.184011 AA608572	0.33454
IMAGE:592630	102655 MINPP1 multiple inositol polyphosphate histidine phosphatase, 1 Hs.95907 AA161160	0.335486
IMAGE:593929	117174 FLJ13782 hypothetical protein FLJ13782 Hs.257924 AA169379	0.336007
IMAGE:46477	116182 DKFZp547D155 hypothetical protein DKFZp547D155 Hs.193235 H09966	0.336766
IMAGE:754628	118123 ESTs Hs.25933 AA411392	0.337258
IMAGE:504826	112516 TFAM transcription factor A, mitochondrial Hs.75133 AA150777	0.337264
IMAGE:795754	110041 MYO5B myosin VB Hs.172506 AA460302	0.337332
IMAGE:471682	223315 Homo sapiens, clone IMAGE:3502329, mRNA, partial cds Hs.293845 AA035048	0.337417
IMAGE:283114	104621 Homo sapiens, clone IMAGE:3448993, mRNA Hs.255935 N51323	0.337484
IMAGE:502287	106873 **ESTs, Weakly similar to BASI_HUMAN BASIGIN PRECURSOR [H.sapiens] Hs.356112 AA156781	0.337585
IMAGE:75923	107726 ZNF32 zinc finger protein 32 (KOX 30) Hs.78765 T47229	0.337618
IMAGE:1055582	224185 ESTs Hs.109307 AA620887	0.338016
IMAGE:2018941	310062 D21S2056E DNA segment on chromosome 21 (unique) 2056 expressed sequence Hs.110757 AI362799	0.338064
IMAGE:739142	113439 ING1 inhibitor of growth family, member 1 Hs.46700 AA421790	0.33816
IMAGE:1898758	308676 BCE-1 BCE-1 protein Hs.99824 AI302139	0.338178
IMAGE:462114	221748 FLJ10737 hypothetical protein FLJ10737 Hs.261134 AA705373	0.338198
IMAGE:897603	221073 ATIP1 AT2 receptor-interacting protein 1 Hs.7946 AA496857	0.338281
IMAGE:447299	225752 KIAA1434 hypothetical protein FLJ11085 Hs.171917 AA702748	0.338587
IMAGE:744036	223808 FBXO25 F-box only protein 25 Hs.81001 AA629247	0.338862
IMAGE:686733	226319 FLJ11712 hypothetical protein FLJ11712 Hs.14920 AA258104	0.338895
IMAGE:1877234	316392 ESTs, Weakly similar to BASI_HUMAN BASIGIN PRECURSOR [H.sapiens] Hs.356112 AI276270	0.339224
IMAGE:1563170	314838 ESTs Hs.120817 AA917792	0.339244
IMAGE:150262	119132 FLJ13263 hypothetical protein FLJ13263 Hs.288768 H01128	0.339354
IMAGE:247818	107084 Homo sapiens cDNA FLJ13495 fis, clone PLACE1004425 Hs.239666 N53665	0.33966
IMAGE:506016	220529 Homo sapiens cDNA FLJ14787 fis, clone NT2RP4000878, highly similar to MYELOID UPREGULATED PROTEIN Hs.250700 AA708440	0.339712
IMAGE:1732666	312070 EST Hs.303856 AI191823	0.339718
IMAGE:1536032	307452 ZNF340 zinc finger protein 340 Hs.254837 AA917868	0.339735
IMAGE:1759254	318818 MGC15437 nm23-phosphorylated unknown substrate Hs.55067 AI207358	0.339825
IMAGE:38213	103484 FLJ22174 hypothetical protein FLJ22174 Hs.7734 R35692	0.3403
IMAGE:248454	118512 ERP70 protein disulfide isomerase related protein (calcium-binding protein, intestinal-related) Hs.93659 N59626	0.34032
IMAGE:1585036	309842 ESTs Hs.351139 AA972628	0.340389
IMAGE:1556151	310464 AA976089	0.340411
IMAGE:713455	114150 ANXA2 annexin A2 Hs.355908 AA283739	0.340454
IMAGE:1636171	317660 AI016036	0.340563
IMAGE:1625388	310421 Homo sapiens, Similar to RIKEN cDNA 4933400E14 gene, clone IMAGE:4871932, mRNA, partial cds Hs.129481 AA994255	0.340597
IMAGE:897626	116677 RAB7 RAB7, member RAS oncogene family Hs.237955 AA496780	0.34095
IMAGE:487773	105514 ADAM10 a disintegrin and metalloproteinase domain 10 Hs.172028 AA043347	0.341258
IMAGE:825176	222260 FLJ11273 hypothetical protein FLJ11273 Hs.3542 AA504163	0.341346
IMAGE:1640707	317078 SMARCA2 SWI/SNF related, matrix associated, actin dependent regulator of chromatin, subfamily a, member 2 Hs.198296 AI123475	0.341361
IMAGE:1668694	312134 EST Hs.235049 AI079148	0.341659
IMAGE:586685	117859 LGALS4 lectin, galactoside-binding, soluble, 4 (galectin 4) Hs.5302 AA130541	0.341695
IMAGE:855487	102455 ASAH N-acylsphingosine amidohydrolase (acid ceramidase) Hs.75811 AA664155	0.341857
IMAGE:809824	116205 TMEPAI transmembrane, prostate androgen induced RNA Hs.83883 AA455519	0.342347
IMAGE:586826	221646 ESTs Hs.246973 AA130857	0.342774
IMAGE:1076028	112696 Homo sapiens cDNA: FLJ22508 fis, clone HRC11772 Hs.8859 AA587773	0.342791
IMAGE:127751	116592 FLJ10803 **hypothetical protein FLJ10803 Hs.8173 R09724	0.342907
IMAGE:120162	101527 ESTs Hs.356825 T95273	0.3431
IMAGE:1635601	311056 Homo sapiens, Similar to G protein-coupled receptor, family C, group 5, member C, clone MGC:10304 IMAGE:3622005, mRNA, complete cds Hs.330425 AI016010	0.343292
IMAGE:1534055	99746 MGC10854 hypothetical protein MGC10854 Hs.22222 AA923604	0.343689
IMAGE:1592006	221495 HOXA10 homeo box A10 Hs.110637 AA953229	0.34398
IMAGE:700681	225333 MBP myelin basic protein Hs.69547 AA283755	0.343985
IMAGE:754594	105266 FLJ23309 hypothetical protein FLJ23309 Hs.87128 AA406266	0.344535
IMAGE:2048524	314054 JAK2 Janus kinase 2 (a protein tyrosine kinase) Hs.115541 AI376272	0.344749
IMAGE:487722	102735 B3GNT5 UDP-GlcNAc:betaGal beta-1,3-N-acetylglucosaminyltransferase 5 Hs.136414 AA043551	0.344791
IMAGE:201282	226480 C1orf22 **chromosome 1 open reading frame 22 Hs.301997 R99503	0.344802
IMAGE:262920	106807 H41 hypothetical protein Hs.283690 H99695	0.345053
IMAGE:2321118	316468 RPS7 ribosomal protein S7 Hs.301547 AI675707	0.345152
IMAGE:1865128	308468 PXR1 peroxisome receptor 1 Hs.158084 AI269119	0.34554
IMAGE:240896	222156 FLJ22474 hypothetical protein FLJ22474 Hs.108118 H90152	0.345877
IMAGE:1707436	318056 ESTs Hs.135041 AI096681	0.346007
IMAGE:321529	99589 **Homo sapiens, clone IMAGE:4295273, mRNA Hs.301746 W32474	0.346049
IMAGE:1455463	223827 ESTs Hs.356611 AA865667	0.346354
IMAGE:416328	226667 CPNE3 copine III Hs.14158 W86835	0.346384
IMAGE:1686232	307822 EN2 engrailed homolog 2 Hs.134989 AI094859	0.346445
IMAGE:435415	222276 MRPL50 mitochondrial ribosomal protein L50 Hs.288224 AA700090	0.346482
IMAGE:1557660	310256 BN51T BN51 (BHK21) temperature sensitivity complementing Hs.1276 AA937731	0.346491
IMAGE:123264	106449 CD38 CD38 antigen (p45) Hs.66052 R00276	0.346546
IMAGE:810970	114930 FLJ10716 CLLL7 protein Hs.24129 AA459405	0.346635
IMAGE:590500	103526 SFRS2 **splicing factor, arginine/serine-rich 2 Hs.73965 AA157261	0.347019
IMAGE:511045	113631 LGALS4 lectin, galactoside-binding, soluble, 4 (galectin 4) Hs.5302 AA100290	0.347264
IMAGE:51406	113154 SLC13A3 solute carrier family 13 (sodium-dependent dicarboxylate transporter), member 3 Hs.102867 H18950	0.347382
IMAGE:293001	224462 DKFZP434E2318 hypothetical protein DKFZp434E2318 Hs.63841 N69116	0.34741
IMAGE:795817	112929 ESTs, Weakly similar to ALU1_HUMAN ALU SUBFAMILY J SEQUENCE CONTAMINATION WARNING ENTRY [H.sapiens] Hs.356174 AA460575	0.347472
IMAGE:591632	307494 KIAA0625 KIAA0625 protein Hs.154919 AA147170	0.347625
IMAGE:429959	114541 LC27 putative integral membrane transporter Hs.296398 AA033947	0.347723
IMAGE:530761	316576 ADSS adenylosuccinate synthase Hs.90011 AA070203	0.347832
IMAGE:415830	116604 DVL3 dishevelled, dsh homolog 3 (Drosophila) Hs.174044 W84790	0.348058
IMAGE:852913	120573 SNRPF small nuclear ribonucleoprotein polypeptide F Hs.105465 AA668189	0.348293
IMAGE:1030271	121035 BCAS1 breast carcinoma amplified sequence 1 Hs.129057 AA554549	0.348306
IMAGE:45327	101451 ACLY ATP citrate lyase Hs.174140 H08547	0.348388
IMAGE:855557	222667 PKIG protein kinase (cAMP-dependent, catalytic) inhibitor gamma Hs.3407 AA664210	0.348488
IMAGE:259374	105485 MCCC2 methylcrotonoyl-Coenzyme A carboxylase 2 (beta) Hs.167531 N31952	0.34854
IMAGE:788205	107550 SOX4 SRY (sex determining region Y)-box 4 Hs.83484 AA453420	0.348853
IMAGE:265114	100209 Homo sapiens clone PP902 unknown mRNA Hs.160422 N20820	0.348905
IMAGE:68977	108581 PSMB10 proteasome (prosome, macropain) subunit, beta type, 10 Hs.9661 T53775	0.349043
IMAGE:772898	310354 Homo sapiens cDNA FLJ32425 fis, clone SKMUS2000961 Hs.63236 AA428492	0.349061
IMAGE:50888	99877 PRDX3 peroxiredoxin 3 Hs.75454 H19202	0.349172
IMAGE:205303	107405 SRI sorcin Hs.300741 H60859	0.349529
IMAGE:1394099	310078 MGC5528 hypothetical protein MGC5528 Hs.315167 AA843451	0.350088
IMAGE:1522456	108598 KIAA1694 KIAA1694 protein Hs.19597 AA908645	0.350308
IMAGE:27544	118920 PROML1 prominin-like 1 (mouse) Hs.112360 R40057	0.350642
IMAGE:811766	102546 NEDD4L neural precursor cell expressed, developmentally down-regulated 4-like Hs.12017 AA443004	0.350976
IMAGE:510790	107455 YARS tyrosyl-tRNA synthetase Hs.239307 AA102052	0.351303
IMAGE:811774	317755 LOC51097 CGI-49 protein Hs.238126 AA463447	0.351421
IMAGE:502333	116853 NCOA3 nuclear receptor coactivator 3 Hs.225977 AA156793	0.351499
IMAGE:773152	106143 ESTs Hs.98434 AA425379	0.351531
IMAGE:1088039	111576 ESTs Hs.158357 AA593410	0.35158
IMAGE:713087	221482 FLJ13046 hypothetical protein FLJ13046 similar to exportin 4 Hs.117102 AA282922	0.351825
IMAGE:530403	225765 rab11-FIP1 likley homolog of rabbit rab11-family interacting protein 1 Hs.17625 AA084009	0.351861
IMAGE:2062415	310979 GMDS GDP-mannose 4,6-dehydratase Hs.105435 AI337360	0.352057
IMAGE:290399	119279 VMP1 likely ortholog of rat vacuole membrane protein 1 Hs.166254 N62339	0.352088
IMAGE:135083	99576 GRP58 glucose regulated protein, 58kD Hs.289101 R33030	0.352715
IMAGE:704414	307792 SNRPB small nuclear ribonucleoprotein polypeptides B and B1 Hs.83753 AA279661	0.353097
IMAGE:878617	226927 DKFZP564K0822 hypothetical protein DKFZp564K0822 Hs.4750 AA775283	0.353103
IMAGE:1602088	307214 ESTs, Weakly similar to unnamed protein product [H.sapiens] Hs.319825 AA988857	0.353337
IMAGE:2306697	311078 NMB neuromedin B Hs.83321 AI650675	0.353383
IMAGE:1570851	308458 KIAA1013 KIAA1013 protein Hs.96427 AA932295	0.353526
IMAGE:41308	224966 Homo sapiens, clone IMAGE:3908496, mRNA, partial cds Hs.351161 R56726	0.353748
IMAGE:40120	106070 Rab11-FIP2 KIAA0941 protein Hs.173656 R52658	0.354121
IMAGE:741067	100423 SMARCD2 SWI/SNF related, matrix associated, actin dependent regulator of chromatin, subfamily d, member 2 Hs.250581 AA402352	0.354198
IMAGE:1474500	224217 VPS35 vacuolar protein sorting 35 (yeast) Hs.264190 AA856703	0.354214
IMAGE:813751	113051 SIAT4C sialyltransferase 4C (beta-galactosidase alpha-2,3-sialytransferase) Hs.75268 AA453813	0.354315
IMAGE:825606	112982 KNSL1 kinesin-like 1 Hs.8878 AA504625	0.35463
IMAGE:1580495	310176 Homo sapiens cDNA FLJ31952 fis, clone NT2RP7007221, weakly similar to Rattus norvegicus schlafen-4 (SLFN-4) mRNA Hs.193490 AA969331	0.354742
IMAGE:347351	226315 SOX13 SRY (sex determining region Y)-box 13 Hs.201671 W81653	0.354807
IMAGE:2055010	318836 PBEF pre-B-cell colony-enhancing factor Hs.239138 AI335002	0.355129
IMAGE:1585040	306899 TCEB1L transcription elongation factor B (SIII), polypeptide 1-like Hs.171626 AA972630	0.355281
IMAGE:509570	99327 Homo sapiens cDNA: FLJ22656 fis, clone HSI07655 Hs.12436 AA056601	0.355413
IMAGE:731360	99171 Homo sapiens cDNA FLJ30540 fis, clone BRAWH2001321 Hs.350251 AA416789	0.355483
IMAGE:306812	223377 Homo sapiens, Similar to RIKEN cDNA 2610528G05 gene, clone IMAGE:3875837, mRNA, partial cds Hs.348385 N79049	0.355678
IMAGE:754588	112997 MGC4308 hypothetical protein MGC4308 Hs.39504 AA406201	0.355787
IMAGE:795401	109542 DGAT1 diacylglycerol O-acyltransferase homolog 1 (mouse) Hs.288627 AA453511	0.355974
IMAGE:1696831	319615 Homo sapiens, clone IMAGE:4332938, mRNA Hs.88594 AI095794	0.356007
IMAGE:2326043	314725 DKFZP434N093 DKFZP434N093 protein Hs.33363 AI688780	0.35614
IMAGE:2011372	310947 ADAM10 a disintegrin and metalloproteinase domain 10 Hs.172028 AI368402	0.356226
IMAGE:1855642	317742 FLJ23309 hypothetical protein FLJ23309 Hs.87128 AI263800	0.356511
IMAGE:1468647	223031 ESTs Hs.98161 AA884664	0.356633
IMAGE:197520	112458 NCOA3 nuclear receptor coactivator 3 Hs.225977 H51992	0.356744
IMAGE:685182	226032 CCT6A chaperonin containing TCP1, subunit 6A (zeta 1) Hs.82916 AA243212	0.356761
IMAGE:726479	107396 Homo sapiens cDNA FLJ13034 fis, clone NT2RP3001232 Hs.288931 AA399377	0.356888
IMAGE:1585517	227096 KLRB1 killer cell lectin-like receptor subfamily B, member 1 Hs.169824 AA976691	0.35695
IMAGE:1574926	220842 CYP2S1 cytochrome P450, subfamily IIS, polypeptide 1 Hs.98370 AA971278	0.357177
IMAGE:506658	112424 YAP1 Yes-associated protein 1, 65 kD Hs.8939 AA708798	0.357292
IMAGE:2254132	317580 PLCB1 phospholipase C, beta 1 (phosphoinositide-specific) Hs.41143 AI620336	0.357328
IMAGE:1602927	222236 GPRC5B G protein-coupled receptor, family C, group 1, member B Hs.242407 AA989072	0.357356
IMAGE:2027515	309387 SFN stratifin Hs.184510 AI356363	0.357365
IMAGE:122241	114068 PSMB2 proteasome (prosome, macropain) subunit, beta type, 2 Hs.1390 T98663	0.357524
IMAGE:295985	100795 Homo sapiens cDNA FLJ31360 fis, clone MESAN2000572 Hs.180059 N67039	0.357677
IMAGE:809694	105575 CRABP1 cellular retinoic acid binding protein 1 Hs.346950 AA454702	0.357708
IMAGE:950479	109570 Homo sapiens mRNA; cDNA DKFZp564A026 (from clone DKFZp564A026) Hs.66762 AA599122	0.357762
IMAGE:1631701	306967 JFC1 NADPH oxidase-related, C2 domain-containing protein Hs.25895 AI025000	0.357765
IMAGE:744395	114732 ATIP1 AT2 receptor-interacting protein 1 Hs.7946 AA621202	0.357868
IMAGE:840467	109922 FLJ11259 hypothetical protein FLJ11259 Hs.184465 AA485877	0.358198
IMAGE:32576	108027 DKFZP761F241 **hypothetical protein DKFZp761F241 Hs.107253 R20416	0.358455
IMAGE:1636496	223155 SRRM2 serine/arginine repetitive matrix 2 Hs.197114 AA999947	0.358582
IMAGE:788256	108920 KNSL5 kinesin-like 5 (mitotic kinesin-like protein 1) Hs.270845 AA452513	0.358611
IMAGE:366950	117800 SLPI secretory leukocyte protease inhibitor (antileukoproteinase) Hs.251754 AA026192	0.358971
IMAGE:843126	108315 SIPL SIPL protein Hs.64322 AA485906	0.359154
IMAGE:810891	117975 LAMA5 laminin, alpha 5 Hs.11669 AA459289	0.359319
IMAGE:769933	103155 SNX14 sorting nexin 14 Hs.46801 AA430506	0.359505
IMAGE:429234	112258 FGA fibrinogen, A alpha polypeptide Hs.351593 AA007298	0.359642
IMAGE:448093	307080 Homo sapiens cDNA FLJ31317 fis, clone LIVER1000421, moderately similar to CYTOCHROME P450 3A5 (EC 1.14.14.1) Hs.350826 AA702706	0.359773
IMAGE:1456701	225620 BCL9 B-cell CLL/lymphoma 9 Hs.122607 AA864861	0.359793
IMAGE:1899437	316263 HNF4A hepatocyte nuclear factor 4, alpha Hs.54424 AI301528	0.359888
IMAGE:191904	101188 BUB3 BUB3 budding uninhibited by benzimidazoles 3 homolog (yeast) Hs.40323 H38804	0.359908
IMAGE:815279	223986 DKFZP434A043 DKFZP434A043 protein Hs.102708 AA481540	0.359917
IMAGE:857324	113859 ESTs, Weakly similar to ALU1_HUMAN ALU SUBFAMILY J SEQUENCE CONTAMINATION WARNING ENTRY [H.sapiens] Hs.208385 AA668698	0.359918
IMAGE:789182	113139 PCNA proliferating cell nuclear antigen Hs.78996 AA450264	0.359973
IMAGE:2019011	309373 MT3 metallothionein 3 (growth inhibitory factor (neurotrophic)) Hs.73133 AI362950	0.360378
IMAGE:811582	117408 GOLPH2 golgi phosphoprotein 2 Hs.182793 AA454597	0.360706
IMAGE:340558	115101 ARPC5 actin related protein 2/3 complex, subunit 5 (16 kD) Hs.82425 W55964	0.360715
IMAGE:753162	115002 KIAA0603 KIAA0603 gene product Hs.173802 AA400457	0.361069
IMAGE:752903	99953 KIAA0303 KIAA0303 protein Hs.54985 AA481435	0.361076
IMAGE:810859	116022 NK4 natural killer cell transcript 4 Hs.943 AA458965	0.361112
IMAGE:283897	113883 PPP1R2 protein phosphatase 1, regulatory (inhibitor) subunit 2 Hs.267819 N52605	0.361209
IMAGE:1862628	101410 ESTs Hs.133294 AI053446	0.361281
IMAGE:810603	107204 FLJ14525 hypothetical protein FLJ14525 Hs.26812 AA464028	0.36133
IMAGE:261472	114954 ORF1-FL49 putative nuclear protein ORF1-FL49 Hs.323512 H99035	0.3614
IMAGE:823796	118868 ESTs Hs.42299 AA490264	0.361444
IMAGE:884333	222984 ESTs Hs.5888 AA629528	0.361837
IMAGE:898286	107303 CDC2 cell division cycle 2, G1 to S and G2 to M Hs.334562 AA598974	0.362978
IMAGE:754509	106003 MET met proto-oncogene (hepatocyte growth factor receptor) Hs.285754 AA410591	0.36325
IMAGE:825228	221409 CKAP2 cytoskeleton associated protein 2 Hs.24641 AA504130	0.363382
IMAGE:773286	120425 SLC9A3R1 solute carrier family 9 (sodium/hydrogen exchanger), isoform 3 regulatory factor 1 Hs.184276 AA425299	0.363488
IMAGE:786675	116812 WFDC2 WAP four-disulfide core domain 2 Hs.2719 AA451904	0.363617
IMAGE:897987	102515 NDUFA9 NADH dehydrogenase (ubiquinone) 1 alpha subcomplex, 9 (39kD) Hs.75227 AA598884	0.363842
IMAGE:1947425	315773 LOC51110 CGI-83 protein Hs.118554 AI351180	0.363904
IMAGE:282980	117507 Homo sapiens, clone MGC:3245 IMAGE:3505639, mRNA, complete cds Hs.173179 N45139	0.363937
IMAGE:214572	102569 CDK6 cyclin-dependent kinase 6 Hs.38481 H73225	0.364175
IMAGE:48142	108487 Homo sapiens clone 24672 mRNA sequence Hs.5010 H12104	0.364242
IMAGE:741831	118525 PLTP phospholipid transfer protein Hs.283007 AA401952	0.364301
IMAGE:137506	117974 DVL2 dishevelled, dsh homolog 2 (Drosophila) Hs.118640 R38325	0.364404
IMAGE:1501546	225925 FLJ13187 phafin 2 Hs.29724 AA886792	0.364637
IMAGE:120138	107349 JDP1 J domain containing protein 1 Hs.260720 T95267	0.364871
IMAGE:2248488	317374 EMS1 ems1 sequence (mammary tumor and squamous cell carcinoma-associated (p80/85 src substrate) Hs.119257 AI659564	0.36489
IMAGE:1616253	308343 BCAS1 breast carcinoma amplified sequence 1 Hs.129057 AA985123	0.36536
IMAGE:727078	309692 **Homo sapiens cDNA: FLJ23602 fis, clone LNG15735 Hs.356133 AA398908	0.365651
IMAGE:897673	107126 PGD phosphogluconate dehydrogenase Hs.75888 AA598759	0.36575
IMAGE:949938	106479 CST3 cystatin C (amyloid angiopathy and cerebral hemorrhage) Hs.135084 AA599177	0.366087
IMAGE:1474684	113022 EFNA1 ephrin-A1 Hs.1624 AA857015	0.366099
IMAGE:502351	104161 LBC lymphoid blast crisis oncogene Hs.301946 AA135716	0.366221
IMAGE:46896	101180 PRO1331 hypothetical protein PRO1331 Hs.301824 H09818	0.366737
IMAGE:50383	120769 KIAA1598 KIAA1598 protein Hs.23740 H17868	0.367039
IMAGE:950489	117786 SOD1 superoxide dismutase 1, soluble (amyotrophic lateral sclerosis 1 (adult)) Hs.75428 AA599127	0.367293
IMAGE:179211	117945 GPCR150 putative G protein-coupled receptor Hs.97101 H50224	0.367307
IMAGE:842825	111667 GSPT1 G1 to S phase transition 1 Hs.2707 AA486233	0.367519
IMAGE:810743	110866 MLF2 myeloid leukemia factor 2 Hs.79026 AA457726	0.367887
IMAGE:125709	99756 CBX5 chromobox homolog 5 (HP1 alpha homolog, Drosophila) Hs.89232 R07606	0.368504
IMAGE:1468764	223022 CSMD1 CUB and Sushi multiple domains 1 Hs.123468 AA889055	0.36861
IMAGE:1642623	311523 ESTs Hs.278839 AI041172	0.368669
IMAGE:512133	102192 ADCY7 adenylate cyclase 7 Hs.172199 AA125778	0.368683
IMAGE:756418	221626 RIP60 replication initiation region protein (60kD) Hs.90693 AA481966	0.368869
IMAGE:203437	107446 Homo sapiens cDNA FLJ25067 fis, clone CBL05133 Hs.20304 H55768	0.368904
IMAGE:1415128	102767 KIAA1694 KIAA1694 protein Hs.19597 AA829784	0.369198
IMAGE:825474	310282 LOC51087 germ cell specific Y-box binding protein Hs.142989 AA504349	0.369545
IMAGE:841698	107684 EXT1 exostoses (multiple) 1 Hs.184161 AA487582	0.369754
IMAGE:277173	121152 FLJ20940 hypothetical protein FLJ20940 Hs.286192 N34316	0.370285
IMAGE:511901	107386 Homo sapiens membrane-bound phosphatidic acid-selective phospholipase A1 mRNA, complete cds Hs.68864 AA088857	0.370495
IMAGE:50743	220566 TXNL2 thioredoxin-like 2 Hs.42644 H17927	0.370752
IMAGE:261840	226933 TXNL2 thioredoxin-like 2 Hs.42644 H99205	0.370932
IMAGE:2244196	314244 BAP29 B-cell receptor-associated protein BAP29 Hs.27135 AI657191	0.371037
IMAGE:1422794	221636 MALT1 mucosa associated lymphoid tissue lymphoma translocation gene 1 Hs.180566 AA827405	0.371096
IMAGE:268178	109679 CANX calnexin Hs.155560 N30157	0.371119
IMAGE:755750	113372 NME2 non-metastatic cells 2, protein (NM23B) expressed in Hs.275163 AA496512	0.371246
IMAGE:24623	101234 Homo sapiens clones 24622 and 24623 mRNA sequence Hs.90869 R37580	0.371634
IMAGE:278049	113914 FLJ20335 hypothetical protein FLJ20335 Hs.322934 N63476	0.371749
IMAGE:288999	222489 SPEC1 small protein effector 1 of Cdc42 Hs.22065 N62726	0.371924
IMAGE:429433	107267 MGC11242 hypothetical protein MGC11242 Hs.36529 AA007620	0.372182
IMAGE:773649	117258 KIAA0964 KIAA0964 protein Hs.177425 AA433898	0.372219
IMAGE:79000	112836 FLJ22390 hypothetical protein FLJ22390 Hs.10974 T61938	0.372326
IMAGE:773147	111977 FLJ10156 hypothetical protein Hs.86211 AA425404	0.372736
IMAGE:544639	114347 ESTs Hs.95612 AA074677	0.372898
IMAGE:195397	320036 IMPACT hypothetical protein IMPACT Hs.284245 R88918	0.372919
IMAGE:1588791	225927 MGMT O-6-methylguanine-DNA methyltransferase Hs.1384 AA978354	0.373085
IMAGE:1460073	224058 RAI14 retinoic acid induced 14 Hs.15165 AA864840	0.373422
IMAGE:2012523	307674 ESTs, Highly similar to Human Recombinant Epidermal Fatty Acid Binding Protein [H.sapiens] Hs.355984 AI359037	0.373526
IMAGE:772486	310425 AA405654	0.373646
IMAGE:284583	99084 KIAA0978 KIAA0978 protein Hs.3686 N64780	0.374423
IMAGE:432564	120158 SF3B4 splicing factor 3b, subunit 4, 49kD Hs.25797 AA699361	0.374753
IMAGE:746229	225221 MAP4K4 mitogen-activated protein kinase kinase kinase kinase 4 Hs.3628 AA417711	0.375166
IMAGE:510108	103044 ESTs Hs.63002 AA053375	0.375256
IMAGE:770884	116261 TIP-1 Tax interaction protein 1 Hs.12956 AA434406	0.375669
IMAGE:327195	112659 Homo sapiens cDNA: FLJ21362 fis, clone COL02886 Hs.167011 AA284249	0.375845
IMAGE:1476157	221282 PXR1 peroxisome receptor 1 Hs.158084 AA873073	0.375875
IMAGE:609929	118383 LOC51202 hqp0256 protein Hs.284288 AA169151	0.375902
IMAGE:756471	223798 KIAA1355 **KIAA1355 protein Hs.38002 AA436405	0.376058
IMAGE:809567	117604 FLOT1 flotillin 1 Hs.179986 AA455790	0.376063
IMAGE:813281	308354 WWP1 WW domain-containing protein 1 Hs.324275 AA455942	0.376648
IMAGE:1925939	310965 PLAGL2 pleiomorphic adenoma gene-like 2 Hs.154104 AI346457	0.376765
IMAGE:261567	226341 NBS1 Nijmegen breakage syndrome 1 (nibrin) Hs.25812 H98655	0.37689
IMAGE:796759	120634 VDAC3 voltage-dependent anion channel 3 Hs.7381 AA460728	0.377153
IMAGE:297940	226017 KIAA1058 KIAA1058 protein Hs.8021 N70078	0.377366
IMAGE:1416092	223887 CHDH choline dehydrogenase Hs.146178 AA878213	0.377635
IMAGE:896927	312878 AA779403	0.377736
IMAGE:130979	119649 KIAA1016 KIAA1016 protein Hs.23438 R22927	0.37784
IMAGE:460435	221982 ESTs Hs.117067 AA677561	0.378008
IMAGE:783697	113293 BNIP3 BCL2/adenovirus E1B 19kD interacting protein 3 Hs.79428 AA446838	0.378294
IMAGE:2306682	311540 ESTs Hs.356022 AI650647	0.378419
IMAGE:52949	120939 Homo sapiens cDNA FLJ32494 fis, clone SKNSH2000151 Hs.23213 H29336	0.378525
IMAGE:810038	110414 SNX14 sorting nexin 14 Hs.46801 AA455271	0.378861
IMAGE:447715	220333 H4FH H4 histone family, member H Hs.93758 AA702781	0.379077
IMAGE:814259	307840 SSPN sarcospan (Kras oncogene-associated gene) Hs.183428 AA458998	0.379241
IMAGE:435076	115397 CENPF centromere protein F (350/400kD, mitosin) Hs.77204 AA701455	0.379806
IMAGE:1575311	118326 Grbp rhophilin 1 Hs.149152 AA971042	0.380472
IMAGE:489674	222171 KIAA1404 KIAA1404 protein Hs.200317 AA099652	0.380501
IMAGE:366889	119385 KRT17 keratin 17 Hs.2785 AA026100	0.38066
IMAGE:302035	119963 ESTs, Weakly similar to similar to KIAA0766 [H.sapiens] Hs.245815 N79604	0.38085
IMAGE:487882	221173 DKFZP761D0211 hypothetical protein DKFZp761D0211 Hs.322456 AA045465	0.38109
IMAGE:30683	118080 ESTs, Moderately similar to A Chain A, Inositol Monophosphatase [H.sapiens] Hs.167118 R18248	0.381182
IMAGE:2325609	313311 MCM7 MCM7 minichromosome maintenance deficient 7 (S. cerevisiae) Hs.77152 AI688220	0.381214
IMAGE:246449	117559 Homo sapiens, clone IMAGE:3882977, mRNA, partial cds Hs.350268 N53038	0.381522
IMAGE:135608	108518 OSBPL10 oxysterol binding protein-like 10 Hs.321622 R31395	0.381552
IMAGE:1556536	308481 SIRT7 sirtuin silent mating type information regulation 2 homolog 7 (S. cerevisiae) Hs.184447 AA935564	0.381717
IMAGE:1521297	104346 Homo sapiens mRNA; cDNA DKFZp434E235 (from clone DKFZp434E235) Hs.348724 AA923082	0.381948
IMAGE:924929	109308 ESTs, Weakly similar to B35363 synapsin Ib [H.sapiens] Hs.91109 AA515712	0.382096
IMAGE:840808	104514 PROSC proline synthetase co-transcribed homolog (bacterial) Hs.301959 AA486104	0.382435
IMAGE:510272	101727 HSPC163 HSPC163 protein Hs.108854 AA053139	0.38322
IMAGE:50772	223141 MGC3251 hypothetical protein MGC3251 Hs.13467 H16803	0.383254
IMAGE:289599	226258 KIAA0853 KIAA0853 protein Hs.136102 N62788	0.383495
IMAGE:280288	310038 Homo sapiens, Similar to pericentriolar material 1, clone MGC:8458 IMAGE:2821465, mRNA, complete cds Hs.315478 N47957	0.384176
IMAGE:645184	226944 PSMA4 proteasome (prosome, macropain) subunit, alpha type, 4 Hs.251531 AA206497	0.384196
IMAGE:1588349	308377 FLJ20421 hypothetical protein FLJ20421 Hs.263727 AA976903	0.384474
IMAGE:742679	108758 FLJ10261 hypothetical protein FLJ10261 Hs.26176 AA400086	0.384775
IMAGE:730072	120772 LOC56270 hypothetical protein 628 Hs.181349 AA412266	0.385497
IMAGE:366815	99878 Homo sapiens mRNA full length insert cDNA clone EUROIMAGE 1977059 Hs.351928 AA029415	0.385535
IMAGE:1492287	224408 Homo sapiens cDNA FLJ11658 fis, clone HEMBA1004577 Hs.22660 AA888225	0.386048
IMAGE:897983	104327 KIAA0106 anti-oxidant protein 2 (non-selenium glutathione peroxidase, acidic calcium-independent phospholipase A2) Hs.120 AA598874	0.38621
IMAGE:2012454	316876 Homo sapiens, clone IMAGE:4391536, mRNA Hs.334534 AI358910	0.386366
IMAGE:593840	105868 DKFZP564K1964 DKFZP564K1964 protein Hs.3447 AA166810	0.386518
IMAGE:1631663	309894 LASP1 LIM and SH3 protein 1 Hs.334851 AA994796	0.386575
IMAGE:278523	220243 SLMAP sarcolemma associated protein Hs.4007 N66156	0.386773
IMAGE:1500387	110094 EPC1 enhancer of polycomb 1 Hs.129998 AA885860	0.387508
IMAGE:257955	226424 NUP107 nuclear pore complex protein Hs.236204 N30751	0.388042
IMAGE:878301	227071 ARF1GAP ADP-ribosylation factor 1 GTPase activating protein Hs.25584 AA670291	0.388268
IMAGE:126801	319644 R07168	0.389539
IMAGE:815750	226534 FLJ22584 hypothetical protein FLJ22584 Hs.343551 AA485084	0.38991
IMAGE:346942	114234 PIGQ phosphatidylinositol glycan, class Q Hs.18079 W79287	0.389968
IMAGE:1895477	314016 FLJ20421 hypothetical protein FLJ20421 Hs.263727 AI291541	0.390404
IMAGE:1841381	313520 WDR9 WD repeat domain 9 Hs.225674 AI220168	0.391558
IMAGE:240634	101496 IMPA1 inositol(myo)-1(or 4)-monophosphatase 1 Hs.171776 H90219	0.39195
IMAGE:234444	114302 ESTs Hs.107987 H94812	0.392153
IMAGE:49920	105956 PTDSS1 phosphatidylserine synthase 1 Hs.77329 H28984	0.392386
IMAGE:428936	105760 DDEF1 development and differentiation enhancing factor 1 Hs.10669 AA004862	0.392598
IMAGE:594770	309949 FLJ13593 hypothetical protein FLJ13593 Hs.145807 AA172076	0.392809
IMAGE:1881517	317904 ESTs, Weakly similar to T19201 hypothetical protein C11G6.3 - Caenorhabditis elegans [C.elegans] Hs.283127 AI291262	0.393085
IMAGE:470781	103691 Homo sapiens cDNA FLJ31360 fis, clone MESAN2000572 Hs.180059 AA031989	0.393097
IMAGE:626328	309416 TRIM33 tripartite motif-containing 33 Hs.287414 AA188647	0.393345
IMAGE:2028824	106949 DKFZP761I2123 **KIAA1886 protein Hs.77978 AI263023	0.393505
IMAGE:1435273	221083 ESTs Hs.125179 AA857705	0.393609
IMAGE:788180	120277 AMACR alpha-methylacyl-CoA racemase Hs.128749 AA453310	0.393653
IMAGE:1578242	316061 C20orf177 chromosome 20 open reading frame 177 Hs.286184 AA974689	0.393787
IMAGE:1926246	319232 ESTs Hs.118913 AI346038	0.394064
IMAGE:1536240	220752 HPS3 Hermansky-Pudlak syndrome 3 Hs.282804 AA918982	0.394101
IMAGE:489407	99124 ABCB10 ATP-binding cassette, sub-family B (MDR/TAP), member 10 Hs.1710 AA045640	0.394164
IMAGE:898001	307761 AA598889	0.394353
IMAGE:281125	106500 Homo sapiens cDNA FLJ12292 fis, clone MAMMA1001812 Hs.98613 N50948	0.394448
IMAGE:838504	102630 SMBP SM-11044 binding protein Hs.8203 AA457529	0.394556
IMAGE:250869	225012 Homo sapiens mRNA full length insert cDNA clone EUROIMAGE 1977059 Hs.351928 N23605	0.394563
IMAGE:51582	106357 LMO7 LIM domain only 7 Hs.5978 H22825	0.395074
IMAGE:770216	112584 BAT8 HLA-B associated transcript 8 Hs.75196 AA434117	0.39517
IMAGE:841141	118377 TMEPAI transmembrane, prostate androgen induced RNA Hs.83883 AA486591	0.39549
IMAGE:1055146	226994 ESTs Hs.112981 AA621364	0.395765
IMAGE:795531	108084 ADRM1 **adhesion regulating molecule 1 Hs.90107 AA459658	0.396096
IMAGE:486710	224478 KMO kynurenine 3-monooxygenase (kynurenine 3-hydroxylase) Hs.107318 AA044326	0.396526
IMAGE:511778	106197 TM4SF1 transmembrane 4 superfamily member 1 Hs.351316 AA088439	0.397001
IMAGE:47665	103517 C1orf2 chromosome 1 open reading frame 2 Hs.19554 H11464	0.397222
IMAGE:754474	110241 **ESTs, Weakly similar to ALU7_HUMAN ALU SUBFAMILY SQ SEQUENCE CONTAMINATION WARNING ENTRY [H.sapiens] Hs.28890 AA410310	0.397352
IMAGE:1897431	316743 Homo sapiens cDNA FLJ11941 fis, clone HEMBB1000649 Hs.124106 AI301573	0.397672
IMAGE:278531	222406 COX6C cytochrome c oxidase subunit VIc Hs.351875 N66158	0.397891
IMAGE:740027	117288 TSNAX translin-associated factor X Hs.96247 AA477103	0.398011
IMAGE:505491	108409 PTTG1IP pituitary tumor-transforming 1 interacting protein Hs.111126 AA147452	0.398135
IMAGE:469412	108166 FH fumarate hydratase Hs.75653 AA026917	0.398289
IMAGE:128306	163264 CYP3A7 cytochrome P450, subfamily IIIA, polypeptide 7 Hs.172323 R09895	0.399255
IMAGE:1565623	316661 DYRK2 dual-specificity tyrosine-(Y)-phosphorylation regulated kinase 2 Hs.173135 AI167261	0.399384
IMAGE:1925681	314694 HSKM-B HSKM-B protein Hs.66170 AI343937	0.399502
IMAGE:175727	105606 TNFRSF12 tumor necrosis factor receptor superfamily, member 12 (translocating chain-association membrane protein) Hs.180338 H41522	0.399665
IMAGE:725364	221247 PVRL2 poliovirus receptor-related 2 (herpesvirus entry mediator B) Hs.183986 AA291972	0.399956
IMAGE:878130	101290 SMT3H2 SMT3 suppressor of mif two 3 homolog 2 (yeast) Hs.180139 AA775415	0.400266
IMAGE:825718	226486 EIF3S10 eukaryotic translation initiation factor 3, subunit 10 (theta, 150/170kD) Hs.198899 AA504824	0.400339
IMAGE:855864	110129 PTK2 PTK2 protein tyrosine kinase 2 Hs.740 AA630298	0.400493
IMAGE:155575	119557 Homo sapiens, clone MGC:11072 IMAGE:3688606, mRNA, complete cds Hs.348355 R71689	0.401054
IMAGE:815535	104687 TCOF1 Treacher Collins-Franceschetti syndrome 1 Hs.301266 AA456894	0.401618
IMAGE:488584	108329 Homo sapiens cDNA: FLJ23332 fis, clone HEP12754 Hs.28794 AA044814	0.402172
IMAGE:357117	120433 FLJ13194 hypothetical protein FLJ13194 Hs.288932 W93520	0.40255
IMAGE:2019426	307722 BIT brain-immunoglobulin-like molecule with tyrosine-based activation motifs Hs.156114 AI369331	0.402929
IMAGE:745495	221149 FLJ22530 hypothetical protein FLJ22530 Hs.14570 AA625991	0.403077
IMAGE:758293	112654 FLJ10773 likely ortholog of mouse NPC derived proline rich protein 1 Hs.14838 AA401264	0.403089
IMAGE:770462	113308 CPZ carboxypeptidase Z Hs.78068 AA427724	0.403679
IMAGE:246800	116235 FLJ10803 hypothetical protein FLJ10803 Hs.8173 N59078	0.403961
IMAGE:151745	99394 Homo sapiens cDNA: FLJ22044 fis, clone HEP09141 Hs.6994 H04181	0.403977
IMAGE:281039	105147 FABP5 fatty acid binding protein 5 (psoriasis-associated) Hs.153179 N47716	0.404128
IMAGE:298560	108402 AKR1C2 **aldo-keto reductase family 1, member C2 (dihydrodiol dehydrogenase 2; bile acid binding protein; 3-alpha hydroxysteroid dehydrogenase, type III) Hs.201967 N74260	0.404479
IMAGE:856388	224175 LANP-L lecuine-rich acidic protein-like protein Hs.71331 AA774678	0.404756
IMAGE:203846	116098 FLJ22060 hypothetical protein FLJ22060 Hs.29403 H56147	0.404903
IMAGE:277346	220454 C1GALT1 core 1 UDP-galactose:N-acetylgalactosamine-alpha-R beta 1,3-galactosyltransferase Hs.46744 N47633	0.405102
IMAGE:380620	119087 PSEN2 presenilin 2 (Alzheimer disease 4) Hs.25363 AA056325	0.405129
IMAGE:340630	113841 MAP3K8 **mitogen-activated protein kinase kinase kinase 8 Hs.248 W56189	0.405307
IMAGE:41174	223786 FLJ21657 hypothetical protein FLJ21657 Hs.26498 R56106	0.405359
IMAGE:1500000	223681 H2BFB H2B histone family, member B Hs.180779 AA885642	0.405912
IMAGE:784279	308039 OXR1 oxidation resistance 1 Hs.169111 AA447498	0.406101
IMAGE:626502	120220 ARPC1B actin related protein 2/3 complex, subunit 1B (41 kD) Hs.11538 AA188155	0.40612
IMAGE:687551	117170 Homo sapiens, clone IMAGE:4996134, mRNA, partial cds Hs.355705 AA234519	0.406589
IMAGE:259462	102556 C20orf155 chromosome 20 open reading frame 155 Hs.3569 N29545	0.407023
IMAGE:1933979	308307 STX6 syntaxin 6 Hs.157144 AI339089	0.407167
IMAGE:773483	107981 MRPS28 mitochondrial ribosomal protein S28 Hs.55097 AA427901	0.407318
IMAGE:46248	312924 ADPRT ADP-ribosyltransferase (NAD+; poly (ADP-ribose) polymerase) Hs.177766 H09923	0.407661
IMAGE:429387	236853 CHN2 chimerin (chimaerin) 2 Hs.286055 AA007394	0.407697
IMAGE:730741	102579 LOC51110 CGI-83 protein Hs.118554 AA435999	0.40791
IMAGE:109310	110285 HAAO 3-hydroxyanthranilate 3,4-dioxygenase Hs.108441 T80846	0.408033
IMAGE:42313	104649 PHB prohibitin Hs.75323 R60946	0.408417
IMAGE:108395	103244 DLG5 discs, large (Drosophila) homolog 5 Hs.170290 T77840	0.40857
IMAGE:752631	109661 FGFR3 fibroblast growth factor receptor 3 (achondroplasia, thanatophoric dwarfism) Hs.1420 AA417654	0.408595
IMAGE:147447	114965 JAM1 junctional adhesion molecule 1 Hs.286218 R81173	0.408732
IMAGE:268148	221950 TRIM4 tripartite motif-containing 4 Hs.65736 N27415	0.409083
IMAGE:134712	109914 Homo sapiens mRNA; cDNA DKFZp564D016 (from clone DKFZp564D016) Hs.14846 R28061	0.409837
IMAGE:742743	306886 Homo sapiens cDNA: FLJ21778 fis, clone HEP00201 Hs.283378 AA400157	0.409925
IMAGE:45623	221403 HSKM-B HSKM-B protein Hs.66170 H08423	0.41005
IMAGE:813631	112445 TM7SF3 seven transmembrane protein TM7SF3 Hs.10071 AA447739	0.410133
IMAGE:486538	226285 FLJ10326 hypothetical protein FLJ10326 Hs.262823 AA042812	0.41014
IMAGE:745192	221848 BRPF3 bromodomain and PHD finger containing, 3 Hs.246795 AA626847	0.410276
IMAGE:755517	116515 SRCAP Snf2-related CBP activator protein Hs.87908 AA419061	0.41083
IMAGE:703838	225971 C8orf1 chromosome 8 open reading frame 1 Hs.40539 AA278836	0.410958
IMAGE:1696757	313178 KIAA1165 hypothetical protein KIAA1165 Hs.30340 AI095572	0.411191
IMAGE:1035759	226612 TSGA14 testis specific, 14 Hs.27027 AA629116	0.411227
IMAGE:1631649	317223 CSNK2B casein kinase 2, beta polypeptide Hs.165843 AA994790	0.411608
IMAGE:809961	112010 SACM2L SAC2 suppressor of actin mutations 2-like (yeast) Hs.169407 AA454836	0.411673
IMAGE:284261	223954 MDS030 uncharacterized hematopoietic stem/progenitor cells protein MDS030 Hs.181385 N52185	0.411823
IMAGE:364324	107273 HTCD37 TcD37 homolog Hs.78524 AA022472	0.412019
IMAGE:786067	109366 CDC25B cell division cycle 25B Hs.153752 AA448659	0.412053
IMAGE:1501914	118757 P4HB **procollagen-proline, 2-oxoglutarate 4-dioxygenase (proline 4-hydroxylase), beta polypeptide (protein disulfide isomerase; thyroid hormone binding protein p55) Hs.75655 AA886421	0.412424
IMAGE:742595	108094 CDK5 cyclin-dependent kinase 5 Hs.166071 AA401479	0.412501
IMAGE:489047	113518 MGC15437 nm23-phosphorylated unknown substrate Hs.55067 AA047189	0.41263
IMAGE:815783	309824 FLJ21168 hypothetical protein FLJ21168 Hs.288106 AA485037	0.412645
IMAGE:275634	119743 FANCD2 Fanconi anemia, complementation group D2 Hs.15607 R92899	0.413103
IMAGE:814576	115941 ZFP36L2 zinc finger protein 36, C3H type-like 2 Hs.78909 AA480880	0.413353
IMAGE:502200	111249 Homo sapiens mRNA; cDNA DKFZp564C1563 (from clone DKFZp564C1563) Hs.243901 AA125935	0.413873
IMAGE:744374	120652 DKFZP564D166 putative ankyrin-repeat containing protein Hs.4996 AA621188	0.413908
IMAGE:1505038	311743 FLJ20171 hypothetical protein FLJ20171 Hs.24743 AA906022	0.414217
IMAGE:469954	106729 PRKCA protein kinase C, alpha Hs.169449 AA029890	0.414231
IMAGE:768246	110950 Homo sapiens cDNA FLJ30869 fis, clone FEBRA2004224 Hs.349611 AA424937	0.414301
IMAGE:815771	313755 C7orf2 chromosome 7 open reading frame 2 Hs.107537 AA485032	0.414605
IMAGE:796309	120781 Homo sapiens mRNA; cDNA DKFZp762B195 (from clone DKFZp762B195) Hs.356766 AA459727	0.414877
IMAGE:809739	101840 RILP rab interacting lysosomal protein Hs.17893 AA454719	0.415025
IMAGE:825327	220397 Homo sapiens cDNA FLJ14105 fis, clone MAMMA1001202 Hs.288967 AA504479	0.415274
IMAGE:358936	118240 ESTs, Weakly similar to CGHU1S collagen alpha 1(I) chain precursor [H.sapiens] Hs.323445 W92232	0.415622
IMAGE:447404	221906 FLJ10569 hypothetical protein FLJ10569 Hs.5105 AA702327	0.415662
IMAGE:502774	223247 FLJ20623 hypothetical protein FLJ20623 Hs.27337 AA137197	0.415685
IMAGE:1753346	317582 DAP3 death associated protein 3 Hs.159627 AI217911	0.415815
IMAGE:810218	99647 ESTs, Weakly similar to unnamed protein product [H.sapiens] Hs.95835 AA464688	0.415824
IMAGE:788185	114707 TNFRSF10B tumor necrosis factor receptor superfamily, member 10b Hs.51233 AA453410	0.415919
IMAGE:731168	119189 SUV39H2 suppressor of variegation 3-9 (Drosophila) homolog 2; hypothetical protein FLJ23414 Hs.85567 AA417340	0.416424
IMAGE:196189	107636 CYB5 cytochrome b-5 Hs.83834 R91950	0.416578
IMAGE:293635	100173 HNRPA2B1 heterogeneous nuclear ribonucleoprotein A2/B1 Hs.232400 N63807	0.417242
IMAGE:809720	108824 CENPB centromere protein B (80kD) Hs.85004 AA455480	0.417542
IMAGE:2115602	318038 TAF1A TATA box binding protein (TBP)-associated factor, RNA polymerase I, A, 48kD Hs.153088 AI493402	0.417707
IMAGE:898035	114260 AA598950	0.417947
IMAGE:488301	109015 NCOR1 nuclear receptor co-repressor 1 Hs.144904 AA085748	0.418206
IMAGE:1631830	310667 MGC2463 hypothetical protein MGC2463 Hs.323634 AI004179	0.418248
IMAGE:1527297	220469 FLJ22548 hypothetical protein FLJ22548 similar to gene trap PAT 12 Hs.103267 AA917731	0.418983
IMAGE:198582	112478 ESTs Hs.268967 R94727	0.419089
IMAGE:428223	103458 MAPRE1 microtubule-associated protein, RP/EB family, member 1 Hs.234279 AA001749	0.41914
IMAGE:243727	117406 DKFZP566C134 DKFZP566C134 protein Hs.20237 N39306	0.419163
IMAGE:1175007	119911 TNFRSF10D tumor necrosis factor receptor superfamily, member 10d, decoy with truncated death domain Hs.129844 AA812408	0.419318
IMAGE:588053	119171 Homo sapiens, Similar to hypothetical protein FLJ10134, clone MGC:13208 IMAGE:3841102, mRNA, complete cds Hs.283552 AA135001	0.419336
IMAGE:1606321	307094 Homo sapiens, similar to hypothetical protein FLJ21240, clone MGC:39329 IMAGE:2959382, mRNA, complete cds Hs.355126 AA991211	0.419382
IMAGE:415089	106442 NEK2 NIMA (never in mitosis gene a)-related kinase 2 Hs.153704 W93379	0.419503
IMAGE:2326019	314642 COX5B cytochrome c oxidase subunit Vb Hs.1342 AI688757	0.419842
IMAGE:1374236	115604 RPS10 ribosomal protein S10 Hs.76230 AA828819	0.419909
IMAGE:1842604	315175 H4FJ H4 histone family, member J Hs.240135 AI221390	0.419944
IMAGE:1486770	310376 FLJ10569 hypothetical protein FLJ10569 Hs.5105 AA912075	0.420065
IMAGE:1667470	312910 DHCR24 24-dehydrocholesterol reductase Hs.75616 AI057612	0.420096
IMAGE:490778	114545 QP-C low molecular mass ubiquinone-binding protein (9.5kD) Hs.3709 AA133191	0.420467
IMAGE:796994	108348 MCP membrane cofactor protein (CD46, trophoblast-lymphocyte cross-reactive antigen) Hs.83532 AA463497	0.420472
IMAGE:814378	112349 SPINT2 serine protease inhibitor, Kunitz type, 2 Hs.31439 AA458849	0.42085
IMAGE:1570663	308273 FKBP4 FK506 binding protein 4 (59kD) Hs.848 AA932521	0.420885
IMAGE:1046542	114357 MSH5 mutS homolog 5 (E. coli) Hs.112193 AA621155	0.421207
IMAGE:884799	223507 SIP Siah-interacting protein Hs.27258 AA629849	0.421531
IMAGE:731460	312655 HMOX2 heme oxygenase (decycling) 2 Hs.284279 AA412261	0.421675
IMAGE:504461	104678 KMO **kynurenine 3-monooxygenase (kynurenine 3-hydroxylase) Hs.107318 AA150060	0.421723
IMAGE:858293	107294 YWHAQ tyrosine 3-monooxygenase/tryptophan 5-monooxygenase activation protein, theta polypeptide Hs.74405 AA633997	0.422344
IMAGE:1910785	315803 ATP11A ATPase, Class VI, type 11A Hs.29189 AI350153	0.422366
IMAGE:1641180	306875 Homo sapiens cDNA FLJ30926 fis, clone FEBRA2006667 Hs.16475 AI016234	0.422865
IMAGE:896914	225776 MRPS33 mitochondrial ribosomal protein S33 Hs.83006 AA779391	0.422905
IMAGE:1613052	307939 KIAA0911 KIAA0911 protein Hs.29665 AI000934	0.423284
IMAGE:1069937	110266 PILR(BETA) paired immunoglobulin-like receptor beta Hs.349256 AA599665	0.423309
IMAGE:809894	103201 ACAS2 acetyl-Coenzyme A synthetase 2 (ADP forming) Hs.14779 AA455146	0.423399
IMAGE:262023	101702 Homo sapiens cDNA: FLJ23435 fis, clone HRC12631 Hs.250824 H98683	0.423578
IMAGE:50762	111914 H17333	0.424152
IMAGE:462806	226207 LSS lanosterol synthase (2,3-oxidosqualene-lanosterol cyclase) Hs.93199 AA705277	0.425232
IMAGE:1712085	315440 Cab45 calcium binding protein Cab45 precursor Hs.42806 AI129590	0.425544
IMAGE:825282	223305 DKFZP586L0724 DKFZP586L0724 protein Hs.26761 AA504201	0.425728
IMAGE:1628737	306877 AI014618	0.425746
IMAGE:755459	222789 ESTs Hs.126063 AA423823	0.426096
IMAGE:239568	226202 ANXA9 annexin A9 Hs.279928 H81304	0.426775
IMAGE:462983	222538 RECQL5 RecQ protein-like 5 Hs.33818 AA682447	0.42685
IMAGE:25988	222727 EIF4G1 eukaryotic translation initiation factor 4 gamma, 1 Hs.211568 R12349	0.426921
IMAGE:858567	224505 CrkRS CDC2-related protein kinase 7 Hs.123073 AA774159	0.427007
IMAGE:298134	99836 FZD1 frizzled homolog 1 (Drosophila) Hs.94234 N70776	0.427017
IMAGE:774420	98544 LMAN1 lectin, mannose-binding, 1 Hs.287912 AA446103	0.42715
IMAGE:898313	102060 Homo sapiens clone 23872 mRNA sequence Hs.188882 AA598834	0.427537
IMAGE:461699	226838 FLJ20093 hypothetical protein FLJ20093 Hs.172572 AA682274	0.42786
IMAGE:431245	226157 LOC51110 CGI-83 protein Hs.118554 AA682545	0.428026
IMAGE:796542	118587 ETV5 ets variant gene 5 (ets-related molecule) Hs.43697 AA460265	0.428654
IMAGE:359933	109020 GNAS GNAS complex locus Hs.273385 AA035620	0.428896
IMAGE:815230	222828 Homo sapiens, clone MGC:23770 IMAGE:4133970, mRNA, complete cds Hs.88201 AA481256	0.428926
IMAGE:1553723	307602 SIM2 single-minded homolog 2 (Drosophila) Hs.27311 AA983560	0.429051
IMAGE:566054	314269 STK3 serine/threonine kinase 3 (STE20 homolog, yeast) Hs.166684 AA136675	0.429112
IMAGE:1861173	105561 ESTs Hs.133294 AI144063	0.429304
IMAGE:711552	113777 CBR1 carbonyl reductase 1 Hs.88778 AA280846	0.429839
IMAGE:359982	103261 BNIP3 BCL2/adenovirus E1B 19kD interacting protein 3 Hs.79428 AA035669	0.429878
IMAGE:2054635	312948 PSMA7 proteasome (prosome, macropain) subunit, alpha type, 7 Hs.233952 AI318565	0.429975
IMAGE:447176	224320 ZNF3 zinc finger protein 3 (A8-51) Hs.20082 AA702978	0.430306
IMAGE:51272	224107 Homo sapiens mRNA; cDNA DKFZp434B0328 (from clone DKFZp434B0328); partial cds Hs.131834 H18674	0.430403
IMAGE:754451	308336 KIAA0934 KIAA0934 protein Hs.227716 AA410299	0.430415
IMAGE:813698	101968 SPRY2 sprouty homolog 2 (Drosophila) Hs.18676 AA453759	0.43048
IMAGE:66564	114760 BDH 3-hydroxybutyrate dehydrogenase (heart, mitochondrial) Hs.76893 T67057	0.431019
IMAGE:506667	223554 Homo sapiens mRNA; cDNA DKFZp434M2216 (from clone DKFZp434M2216) Hs.199429 AA708915	0.431167
IMAGE:1751399	309377 DSG2 desmoglein 2 Hs.348710 AI187310	0.431208
IMAGE:360539	178374 PPP3CB protein phosphatase 3 (formerly 2B), catalytic subunit, beta isoform (calcineurin A beta) Hs.151531 AA015621	0.431352
IMAGE:842879	109437 ALDH5A1 aldehyde dehydrogenase 5 family, member A1 (succinate-semialdehyde dehydrogenase) Hs.5299 AA486410	0.431502
IMAGE:1687976	317604 SIL1 endoplasmic reticulum chaperone SIL1, homolog of yeast Hs.297875 AI093908	0.431563
IMAGE:471568	221265 HN1 hematological and neurological expressed 1 Hs.109706 AA035429	0.431738
IMAGE:855523	108603 GPX3 glutathione peroxidase 3 (plasma) Hs.336920 AA664180	0.432682
IMAGE:1909526	318261 Homo sapiens cDNA FLJ30910 fis, clone FEBRA2006270, highly similar to PUTATIVE novel haloacid dehalogenase-like hydrolase family protein Hs.143137 AI348549	0.432809
IMAGE:454672	107656 ANK3 ankyrin 3, node of Ranvier (ankyrin G) Hs.75893 AA677185	0.432957
IMAGE:509701	103033 ZFP95 zinc finger protein 95 homolog (mouse) Hs.110839 AA058369	0.433043
IMAGE:470385	118703 SPINT2 serine protease inhibitor, Kunitz type, 2 Hs.31439 AA031287	0.433092
IMAGE:1883559	319580 FST follistatin Hs.9914 AI214697	0.433243
IMAGE:239889	119540 ANKH ankylosis, progressive homolog (mouse) Hs.168640 H81907	0.433262
IMAGE:266361	119617 MLANA melan-A Hs.154069 N26562	0.433682
IMAGE:878231	226920 BAT5 HLA-B associated transcript 5 Hs.247452 AA775774	0.433754
IMAGE:512751	224169 ESTs, Highly similar to A38194 desmoplakin I [H.sapiens] Hs.356302 AA062688	0.434081
IMAGE:289551	104287 FXR1 fragile X mental retardation, autosomal homolog 1 Hs.82712 N62761	0.43451
IMAGE:587728	100068 ESTs Hs.149089 AA130408	0.435076
IMAGE:430171	98851 EST Hs.60374 AA010252	0.435201
IMAGE:259859	224021 Homo sapiens, clone IMAGE:4391536, mRNA Hs.334534 N32895	0.435202
IMAGE:564625	120460 MRPS7 mitochondrial ribosomal protein S7 Hs.71787 AA127515	0.435392
IMAGE:232837	118635 C20orf1 chromosome 20 open reading frame 1 Hs.9329 H73329	0.435735
IMAGE:81409	115404 GABARAPL1 GABA(A) receptor-associated protein like 1 Hs.336429 T60160	0.435802
IMAGE:591265	105185 KRT17 keratin 17 Hs.2785 AA159201	0.436037
IMAGE:1570414	309232 DKFZP434J037 hypothetical protein DKFZp434J037 Hs.172012 AA931872	0.436576
IMAGE:897042	222208 MRP63 mitochondrial ribosomal protein 63 Hs.182695 AA676765	0.436994
IMAGE:2109664	318357 DNMT3A DNA (cytosine-5-)-methyltransferase 3 alpha Hs.241565 AI392759	0.437032
IMAGE:276972	226046 ESTs Hs.44976 N39233	0.437082
IMAGE:824150	220681 Homo sapiens cDNA FLJ32092 fis, clone OCBBF2000846 Hs.351554 AA490863	0.438015
IMAGE:108265	105309 Homo sapiens, clone MGC:21518 IMAGE:3900532, mRNA, complete cds Hs.13740 T70541	0.438409
IMAGE:132066	111587 C20orf11 chromosome 20 open reading frame 11 Hs.103808 R23586	0.438468
IMAGE:858540	308717 AKAP9 A kinase (PRKA) anchor protein (yotiao) 9 Hs.58103 AA774104	0.438502
IMAGE:47378	101233 PPM2C **protein phosphatase 2C, magnesium-dependent, catalytic subunit Hs.278738 H10695	0.438637
IMAGE:162479	103746 ELF3 E74-like factor 3 (ets domain transcription factor, epithelial-specific ) Hs.166096 H27938	0.438708
IMAGE:183771	221421 LOC51633 CGI-77 protein Hs.30532 H44448	0.43959
IMAGE:448117	221102 AA702480	0.43975
IMAGE:85409	118925 CREG cellular repressor of E1A-stimulated genes Hs.5710 T71991	0.439758
IMAGE:509610	102467 SGK2 serum/glucocorticoid regulated kinase 2 Hs.62863 AA045601	0.439815
IMAGE:562409	118529 NDUFS5 NADH dehydrogenase (ubiquinone) Fe-S protein 5 (15kD) (NADH-coenzyme Q reductase) Hs.80595 AA214053	0.439837
IMAGE:814306	99488 TPD52 tumor protein D52 Hs.2384 AA459100	0.440038
IMAGE:325283	102871 ESTs Hs.34447 W48817	0.440288
IMAGE:454970	225146 HAIK1 type I intermediate filament cytokeratin Hs.9029 AA676625	0.440426
IMAGE:898253	102975 RCN2 reticulocalbin 2, EF-hand calcium binding domain Hs.79088 AA598676	0.440682
IMAGE:682043	307986 KIAA1453 KIAA1453 protein Hs.11387 AA256385	0.440787
IMAGE:436552	223578 SE70-2 cutaneous T-cell lymphoma tumor antigen se70-2 Hs.39140 AA703057	0.440877
IMAGE:2019186	308411 ESTs, Moderately similar to Unknown gene product [H.sapiens] Hs.129061 AI360085	0.441012
IMAGE:839387	308433 TPD52L2 tumor protein D52-like 2 Hs.154718 AA490096	0.441487
IMAGE:810948	103199 TRAP240 thyroid hormone receptor-associated protein, 240 kDa subunit Hs.11861 AA459383	0.44214
IMAGE:854696	119673 SIAHBP1 fuse-binding protein-interacting repressor Hs.74562 AA630094	0.442439
IMAGE:811918	112050 BTBD3 BTB (POZ) domain containing 3 Hs.7935 AA454989	0.442681
IMAGE:296444	118451 CGN cingulin Hs.18376 N70196	0.442835
IMAGE:595328	101127 CD2AP CD2-associated protein Hs.343211 AA173625	0.442953
IMAGE:786083	113451 UBE2V2 ubiquitin-conjugating enzyme E2 variant 2 Hs.79300 AA448676	0.443047
IMAGE:752634	104108 CNOT7 CCR4-NOT transcription complex, subunit 7 Hs.226318 AA417645	0.443317
IMAGE:1456348	310241 SAS N-acetylneuraminic acid phosphate synthase; sialic acid synthase Hs.274424 AA862954	0.44361
IMAGE:1470548	221665 FLJ12528 hypothetical protein FLJ12528 Hs.288974 AA864530	0.443747
IMAGE:824665	221653 Homo sapiens mRNA; cDNA DKFZp564D016 (from clone DKFZp564D016) Hs.14846 AA482181	0.443955
IMAGE:814526	111094 RNPC1 RNA-binding region (RNP1, RRM) containing 1 Hs.236361 AA459363	0.444384
IMAGE:486436	111488 UGP2 UDP-glucose pyrophosphorylase 2 Hs.77837 AA042842	0.444629
IMAGE:1673052	313773 POLQ polymerase (DNA directed), theta Hs.241517 AI057325	0.444751
IMAGE:827159	319206 NUP107 nuclear pore complex protein Hs.236204 AA521256	0.444876
IMAGE:753969	309939 DLG5 discs, large (Drosophila) homolog 5 Hs.170290 AA478949	0.444982
IMAGE:951928	101944 AA576330	0.445316
IMAGE:251529	107644 Homo sapiens mRNA; cDNA DKFZp761P06121 (from clone DKFZp761P06121) Hs.7104 H97677	0.445358
IMAGE:1474604	221464 RUVBL1 RuvB-like 1 (E. coli) Hs.272822 AA856910	0.445825
IMAGE:741398	100793 DDR1 **discoidin domain receptor family, member 1 Hs.75562 AA400885	0.446171
IMAGE:712888	225263 SUCLA2 succinate-CoA ligase, ADP-forming, beta subunit Hs.182217 AA282159	0.447694
IMAGE:491067	312024 ILF1 interleukin enhancer binding factor 1 Hs.296281 AA136472	0.447842
IMAGE:68818	110260 Homo sapiens, clone IMAGE:3957135, mRNA, partial cds Hs.333388 T53430	0.448224
IMAGE:454317	221070 Homo sapiens PAC clone RP4-604G5 from 7q22-q31.1 Hs.228711 AA677165	0.448228
IMAGE:840364	110336 AHCY S-adenosylhomocysteine hydrolase Hs.172673 AA485626	0.448483
IMAGE:196303	114250 NUF2R hypothetical protein NUF2R Hs.234545 R92435	0.448622
IMAGE:452936	223347 Homo sapiens, Similar to RIKEN cDNA 0610031J06 gene, clone IMAGE:4639306, mRNA, partial cds Hs.293984 AA778869	0.448758
1276665	220303 LOC51236 hypothetical protein Hs.300224 AA776794	0.448883
IMAGE:1534008	307684 FLJ20152 hypothetical protein Hs.82273 AA918685	0.449271
IMAGE:1911721	312266 GNAS GNAS complex locus Hs.273385 AI268751	0.449363
IMAGE:1875025	317808 FLJ23591 hypothetical protein FLJ23591 Hs.288158 AI277121	0.449367
IMAGE:345586	100185 TNFRSF12 tumor necrosis factor receptor superfamily, member 12 (translocating chain-association membrane protein) Hs.180338 W71984	0.449571
IMAGE:121551	111258 LAD1 ladinin 1 Hs.18141 T97710	0.450053
IMAGE:417473	111610 GNAS GNAS complex locus Hs.273385 W88587	0.450056
IMAGE:897199	220602 ESTs, Highly similar to JE0382 NADH dehydrogenase [H.sapiens] Hs.355651 AA677499	0.45024
IMAGE:742082	119573 PCK1 phosphoenolpyruvate carboxykinase 1 (soluble) Hs.1872 AA405731	0.45113
IMAGE:730739	119583 SGPL1 sphingosine-1-phosphate lyase 1 Hs.186613 AA435998	0.451259
IMAGE:49728	120834 ESTs Hs.32458 H29197	0.451333
IMAGE:366104	225309 PSMA2 proteasome (prosome, macropain) subunit, alpha type, 2 Hs.181309 AA071518	0.451464
IMAGE:589967	105336 EZFIT endothelial zinc finger protein induced by tumor necrosis factor alpha Hs.301431 AA147769	0.451925
IMAGE:384087	226887 Homo sapiens cDNA FLJ30116 fis, clone BRACE1000042, weakly similar to PROTEIN PHOSPHATASE 2C ABI2 (EC 3.1.3.16) Hs.291000 AA702550	0.451973
IMAGE:263883	220778 FLJ22060 hypothetical protein FLJ22060 Hs.29403 H99845	0.453106
IMAGE:611209	116411 LMO7 LIM domain only 7 Hs.5978 AA176413	0.453477
IMAGE:789253	118029 PSEN2 presenilin 2 (Alzheimer disease 4) Hs.25363 AA450249	0.453703
IMAGE:811000	109105 LGALS3BP lectin, galactoside-binding, soluble, 3 binding protein Hs.79339 AA485353	0.453813
IMAGE:471834	222385 ZNF364 zinc finger protein 364 Hs.16537 AA035129	0.453933
IMAGE:43229	112253 PCNA proliferating cell nuclear antigen Hs.78996 H05891	0.454237
IMAGE:827011	308677 RUVBL1 RuvB-like 1 (E. coli) Hs.272822 AA521388	0.454506
IMAGE:1469523	318734 ESTs Hs.348851 AA864919	0.454563
IMAGE:1739650	320003 YR-29 hypothetical protein Hs.8170 AI141186	0.454682
IMAGE:429376	184495 IL17BR interleukin 17B receptor Hs.5470 AA007528	0.455685
IMAGE:837892	116456 TRAP240 thyroid hormone receptor-associated protein, 240 kDa subunit Hs.11861 AA434084	0.455975
IMAGE:1892026	318896 ESTs, Weakly similar to A56194 thromboxane A-2 receptor, endothelial [H.sapiens] Hs.149841 AI277330	0.456105
IMAGE:591095	105374 NUCKS similar to rat nuclear ubiquitous casein kinase 2 Hs.118064 AA158345	0.456237
IMAGE:195852	116861 FLJ10359 **hypothetical protein FLJ10359 Hs.285861 R92197	0.45645
IMAGE:954354	115970 SNX14 sorting nexin 14 Hs.46801 AA524965	0.45723
IMAGE:462188	220357 RAB40C RAB40C, member RAS oncogene family Hs.31408 AA705423	0.457277
IMAGE:1090708	220973 C20orf104 chromosome 20 open reading frame 104 Hs.301055 AA599532	0.457444
IMAGE:1873201	316270 HSPC014 hypothetical protein Hs.279813 AI281237	0.457468
IMAGE:884346	227027 FLJ20323 hypothetical protein Hs.83937 AA629524	0.457962
IMAGE:142647	120218 FLJ20345 hypothetical protein FLJ20345 Hs.20558 R70925	0.458759
IMAGE:176600	221394 FLJ20421 hypothetical protein FLJ20421 Hs.263727 H45298	0.458933
IMAGE:469383	108341 C8orf1 chromosome 8 open reading frame 1 Hs.40539 AA027049	0.459439
IMAGE:378144	226081 Homo sapiens, Similar to RIKEN cDNA 1110001O19 gene, clone MGC:21689 IMAGE:4400374, mRNA, complete cds Hs.181174 AA777123	0.460044
IMAGE:83394	120628 Homo sapiens cDNA FLJ25221 fis, clone STM00723 Hs.81907 T68464	0.460182
IMAGE:461690	225209 ESTs Hs.98791 AA682260	0.460234
IMAGE:740604	104418 ISG20 interferon stimulated gene (20kD) Hs.183487 AA477196	0.460386
IMAGE:796469	98922 HSPC150 HSPC150 protein similar to ubiquitin-conjugating enzyme Hs.5199 AA460431	0.460518
IMAGE:2150337	313572 TUFT1 tuftelin 1 Hs.283009 AI458334	0.460574
IMAGE:795379	113346 KIAA1010 KIAA1010 protein Hs.23860 AA453500	0.460656
IMAGE:1636908	225741 MDH2 malate dehydrogenase 2, NAD (mitochondrial) Hs.343521 AI000271	0.460704
IMAGE:811095	104503 KIAA1291 exportin 5 Hs.9805 AA485674	0.461298
IMAGE:813310	108202 Homo sapiens cDNA FLJ30048 fis, clone ADRGL1000018 Hs.238956 AA455164	0.461504
IMAGE:365517	104074 ESTs Hs.103296 AA009592	0.46183
IMAGE:130835	112751 Homo sapiens, Similar to clone FLB3816, clone IMAGE:3454380, mRNA Hs.96125 R22198	0.46184
IMAGE:291162	220650 HPS3 Hermansky-Pudlak syndrome 3 Hs.282804 N67692	0.461998
IMAGE:785585	99898 ESTs Hs.98969 AA448934	0.462135
IMAGE:1878081	316932 TEM6 tumor endothelial marker 6 Hs.12210 AI276081	0.462567
IMAGE:730018	99087 SGT1 suppressor of G2 allele of SKP1, S. cerevisiae, homolog of Hs.5169 AA416876	0.462635
IMAGE:428067	104035 RANBP16 **RAN binding protein 16 Hs.172685 AA002072	0.462669
IMAGE:201483	106859 FLJ12443 hypothetical protein FLJ12443 Hs.179882 R97014	0.462794
IMAGE:141815	107270 JAG1 jagged 1 (Alagille syndrome) Hs.91143 R70684	0.463151
IMAGE:726684	116780 LAPTM4A lysosomal-associated protein transmembrane 4 alpha Hs.111894 AA398233	0.463177
IMAGE:1865439	320027 FLJ12171 hypothetical protein FLJ12171 Hs.31431 AI244490	0.46362
IMAGE:811821	105675 SMURF1 E3 ubiquitin ligase SMURF1 Hs.119120 AA443175	0.46367
IMAGE:134719	101526 RINZF zinc finger protein RINZF Hs.237146 R28071	0.464017
IMAGE:1650304	308339 KIAA0712 KIAA0712 gene product Hs.111138 AI022613	0.464684
IMAGE:1901141	316415 FLJ20967 hypothetical protein FLJ20967 Hs.17433 AI301512	0.465067
IMAGE:814145	310039 JTB jumping translocation breakpoint Hs.6396 AA465402	0.465467
IMAGE:282047	106694 CBX5 chromobox homolog 5 (HP1 alpha homolog, Drosophila) Hs.89232 N48252	0.46559
IMAGE:813286	117599 ESTs, Highly similar to S02392 alpha-2-macroglobulin receptor precursor [H.sapiens] Hs.236894 AA455934	0.465763
IMAGE:290261	226728 FLJ10687 hypothetical protein FLJ10687 Hs.29379 N64405	0.466242
IMAGE:52021	114369 DACH dachshund homolog (Drosophila) Hs.63931 H22566	0.466376
IMAGE:1650934	307325 Homo sapiens cDNA FLJ11472 fis, clone HEMBA1001711 Hs.34804 AI022993	0.46722
IMAGE:1635970	309784 MFHAS1 malignant fibrous histiocytoma amplified sequence 1 Hs.24724 AI017797	0.467228
IMAGE:415976	120547 Homo sapiens cDNA FLJ13903 fis, clone THYRO1001854 Hs.128927 W85709	0.46729
IMAGE:1932725	317129 ZNF281 zinc finger protein 281 Hs.59757 AI334384	0.467333
IMAGE:814945	220503 DKFZP566C243 DKFZP566C243 protein Hs.107747 AA465116	0.467446
IMAGE:292964	113961 MPHOSPH1 M-phase phosphoprotein 1 Hs.240 N63752	0.467576
IMAGE:308223	106146 Homo sapiens, clone IMAGE:3899550, mRNA, partial cds Hs.26249 N92412	0.468149
IMAGE:884655	106548 GARS glycyl-tRNA synthetase Hs.75280 AA629909	0.468863
IMAGE:299412	102184 DKFZP586G1722 DKFZP586G1722 protein Hs.31989 AI822054	0.468865
IMAGE:1474424	222167 Homo sapiens cDNA FLJ31911 fis, clone NT2RP7004751 Hs.69476 AA922710	0.468941
IMAGE:70384	120898 ESTs Hs.100425 T54474	0.469075
IMAGE:323989	119921 TFDP1 **transcription factor Dp-1 Hs.79353 W46439	0.469255
IMAGE:71902	108815 CKAP2 cytoskeleton associated protein 2 Hs.24641 T52152	0.469573
IMAGE:490748	224321 Homo sapiens cDNA FLJ30332 fis, clone BRACE2007254 Hs.351572 AA122265	0.46999
IMAGE:1552076	314875 CBX3 chromobox homolog 3 (HP1 gamma homolog, Drosophila) Hs.278554 AA933773	0.470297
IMAGE:841348	101355 M9 muscle specific gene Hs.283781 AA487441	0.470324
IMAGE:38244	108612 FLJ12587 hypothetical protein FLJ12587 Hs.301338 R35917	0.47034
IMAGE:48398	109369 CDC25B cell division cycle 25B Hs.153752 H14343	0.470619
IMAGE:1155709	114036 MCP membrane cofactor protein (CD46, trophoblast-lymphocyte cross-reactive antigen) Hs.83532 AA678559	0.47065
IMAGE:382517	318318 TPR translocated promoter region (to activated MET oncogene) Hs.169750 AA064778	0.471202
IMAGE:866633	222503 BTBD3 BTB (POZ) domain containing 3 Hs.7935 AA679150	0.471296
IMAGE:1711949	318499 ESTs Hs.212624 AI128461	0.471884
IMAGE:126829	107112 Homo sapiens cDNA: FLJ21288 fis, clone COL01927 Hs.6019 R07184	0.471979
IMAGE:1652195	319044 ESTs, Weakly similar to I38598 zinc finger protein ZNF132 [H.sapiens] Hs.293707 AI024029	0.472063
IMAGE:292236	107782 Homo sapiens, Similar to hypothetical protein PRO2831, clone MGC:23813 IMAGE:4273837, mRNA, complete cds Hs.351935 N68173	0.472453
IMAGE:770444	101011 SYPL synaptophysin-like protein Hs.80919 AA427447	0.472689
IMAGE:291426	184458 ACAS2L acetyl-Coenzyme A synthetase 2 (AMP forming)-like Hs.7218 N67766	0.472844
IMAGE:845609	222099 LOC90701 similar to signal peptidase complex (18kD) Hs.68644 AA644345	0.473179
IMAGE:1035911	223394 WHSC2 Wolf-Hirschhorn syndrome candidate 2 Hs.21771 AA629195	0.47318
IMAGE:788493	118822 TRAM translocating chain-associating membrane protein Hs.4147 AA452556	0.473347
IMAGE:727263	110652 Homo sapiens cDNA FLJ10004 fis, clone HEMBA1000076 Hs.355981 AA402247	0.473735
IMAGE:82236	99415 FLJ20967 hypothetical protein FLJ20967 Hs.17433 T68887	0.47424
IMAGE:2138030	317190 KCNS3 potassium voltage-gated channel, delayed-rectifier, subfamily S, member 3 Hs.47584 AI521776	0.474569
IMAGE:307843	98967 ESTs Hs.356093 N93082	0.474916
IMAGE:813675	116166 Homo sapiens, Similar to stimulated by retinoic acid 13, clone MGC:14480 IMAGE:4333630, mRNA, complete cds Hs.37616 AA453750	0.475248
IMAGE:841280	110710 CPM carboxypeptidase M Hs.334873 AA486837	0.475367
IMAGE:770910	119319 ELF3 E74-like factor 3 (ets domain transcription factor, epithelial-specific ) Hs.166096 AA433851	0.475763
IMAGE:530219	221174 Homo sapiens cDNA FLJ32554 fis, clone SPLEN1000106 Hs.292815 AA083680	0.476427
IMAGE:140289	109603 HSPC014 hypothetical protein Hs.279813 R66816	0.476579
IMAGE:320794	106628 Homo sapiens cDNA FLJ10004 fis, clone HEMBA1000076 Hs.355981 W31717	0.477079
IMAGE:50441	223404 MGC20727 hypothetical protein MGC20727 Hs.27262 H18031	0.477329
IMAGE:280950	226038 SRI sorcin Hs.300741 N50843	0.477604
IMAGE:376941	109182 MAL2 mal, T-cell differentiation protein 2 Hs.76550 AA046815	0.477838
IMAGE:366763	103625 LCHN LCHN protein Hs.12461 AA029330	0.478133
IMAGE:1422323	313793 Homo sapiens cDNA FLJ23759 fis, clone HEP18170 Hs.26966 AA826368	0.47913
IMAGE:149288	112283 KIAA1165 hypothetical protein KIAA1165 Hs.30340 R82644	0.479604
IMAGE:2312000	315734 BLCAP bladder cancer associated protein Hs.5300 AI669109	0.480445
IMAGE:447569	222192 RNPC2 RNA-binding region (RNP1, RRM) containing 2 Hs.145696 AA702428	0.481476
IMAGE:1594172	113698 HSPC150 HSPC150 protein similar to ubiquitin-conjugating enzyme Hs.5199 AA985450	0.481565
IMAGE:809467	103385 FLJ20450 hypothetical protein FLJ20450 Hs.14220 AA443105	0.481727
IMAGE:1631355	310935 Homo sapiens KIAA0100 gene product (KIAA0100), mRNA Hs.151761 AI024502	0.48203
IMAGE:1669223	312428 Homo sapiens cDNA FLJ14246 fis, clone OVARC1000891 Hs.288885 AI051281	0.482508
IMAGE:291974	100601 RPS23 ribosomal protein S23 Hs.3463 N73091	0.482913
IMAGE:878615	223367 3-PAP phosphatidylinositol-3 phosphate 3-phosphatase adaptor subunit Hs.93872 AA775273	0.483503
IMAGE:1591788	223949 YWHAZ tyrosine 3-monooxygenase/tryptophan 5-monooxygenase activation protein, zeta polypeptide Hs.75103 AA976477	0.483949
IMAGE:129664	111588 NFS1 NFS1 nitrogen fixation 1 (S. cerevisiae) Hs.194692 R16675	0.484497
IMAGE:213871	105940 ESTs Hs.46853 H72533	0.485147
IMAGE:510069	112920 ESTs Hs.203330 AA053033	0.485303
IMAGE:1917941	307074 H2AV histone H2A.F/Z variant Hs.301005 AI344518	0.485739
IMAGE:1637791	310016 LANP-L lecuine-rich acidic protein-like protein Hs.71331 AI002036	0.485858
IMAGE:756549	117126 GAA glucosidase, alpha; acid (Pompe disease, glycogen storage disease type II) Hs.1437 AA444009	0.48668
IMAGE:1660127	316920 PDP pyruvate dehydrogenase phosphatase Hs.22265 AI080633	0.487211
IMAGE:130204	246951	0.487348
IMAGE:1911107	311299 PPFIA1 protein tyrosine phosphatase, receptor type, f polypeptide (PTPRF), interacting protein (liprin), alpha 1 Hs.183648 AI268941	0.487559
IMAGE:234977	102575 RANBP16 RAN binding protein 16 Hs.172685 H73639	0.487863
IMAGE:795582	116333 LOC51660 HSPC040 protein Hs.108725 AA459690	0.488131
IMAGE:1585289	308790 Homo sapiens cDNA: FLJ22355 fis, clone HRC06344 Hs.288283 AA976628	0.48892
IMAGE:1048810	105721 DKFZP564B167 DKFZP564B167 protein Hs.76285 AA621342	0.48893
IMAGE:49654	102407 ESTs Hs.6659 H28794	0.489335
IMAGE:1635163	309334 HAAO 3-hydroxyanthranilate 3,4-dioxygenase Hs.108441 AI005031	0.489442
IMAGE:771010	103576 ESTs, Weakly similar to I38022 hypothetical protein [H.sapiens] Hs.38489 AA427722	0.489498
IMAGE:897344	113388 **ESTs, Weakly similar to I38022 hypothetical protein [H.sapiens] Hs.351250 AA496694	0.489882
IMAGE:451364	224689 DKFZP586J0619 DKFZP586J0619 protein Hs.112184 AA707004	0.490152
IMAGE:795529	101620 Homo sapiens clone 23570 mRNA sequence Hs.12311 AA459657	0.49018
IMAGE:431284	221007 Homo sapiens cDNA: FLJ20993 fis, clone CAE02403 Hs.50476 AA682626	0.490272
IMAGE:1862607	104111 NUCKS similar to rat nuclear ubiquitous casein kinase 2 Hs.118064 AI053436	0.490755
IMAGE:898076	98612 Homo sapiens, clone IMAGE:3882977, mRNA, partial cds Hs.350268 AA598781	0.491126
IMAGE:897590	307906 GNAS GNAS complex locus Hs.273385 AA496835	0.491128
IMAGE:131318	104882 LOC55971 insulin receptor tyrosine kinase substrate Hs.23449 R22950	0.491461
IMAGE:35620	116733 MGC4707 hypothetical protein MGC4707 Hs.291003 R14653	0.49147
1276593	225751 EST Hs.120003 AA707269	0.492121
IMAGE:297063	115108 KIAA1856 KIAA1856 protein Hs.356603 N73762	0.492126
IMAGE:240961	114333 DSP **desmoplakin (DPI, DPII) Hs.349499 H90899	0.492223
IMAGE:450136	225972 RRBP1 ribosome binding protein 1 homolog 180kD (dog) Hs.98614 AA703432	0.493021
IMAGE:22722	221489 Homo sapiens cDNA: FLJ22122 fis, clone HEP19214 Hs.12245 R43650	0.493411
IMAGE:868308	117193 ESTs, Highly similar to RS23_HUMAN 40S RIBOSOMAL PROTEIN S2 [H.sapiens] Hs.356628 AA634008	0.493794
IMAGE:180147	226964 MGC4604 hypothetical protein MGC4604 Hs.173138 R84552	0.493885
IMAGE:1868534	314040 MGC2408 hypothetical protein MGC2408 Hs.146161 AI261754	0.493942
IMAGE:2310316	316632 CLCN2 chloride channel 2 Hs.141660 AI654481	0.494521
IMAGE:112161	222840 Homo sapiens cDNA: FLJ22132 fis, clone HEP20459 Hs.118236 T85022	0.494703
IMAGE:824851	309103 FLJ12443 hypothetical protein FLJ12443 Hs.179882 AA488868	0.494858
IMAGE:810027	108858 MRPS26 mitochondrial ribosomal protein S26 Hs.18946 AA455275	0.495815
IMAGE:277112	223114 RFC3 replication factor C (activator 1) 3 (38kD) Hs.115474 N39611	0.496678
IMAGE:811976	115287 Homo sapiens cDNA FLJ10071 fis, clone HEMBA1001702 Hs.28661 AA456646	0.496799
IMAGE:795612	99736 SDCCAG33 serologically defined colon cancer antigen 33 Hs.284217 AA460005	0.496858
IMAGE:149386	111800 Homo sapiens, Similar to RIKEN cDNA 0610011N22 gene, clone MGC:21397 IMAGE:3852440, mRNA, complete cds Hs.294145 H01504	0.497184
IMAGE:855658	220522 FZD1 frizzled homolog 1 (Drosophila) Hs.94234 AA664127	0.49734
IMAGE:241482	112577 ATP11A ATPase, Class VI, type 11A Hs.29189 H80707	0.497395
IMAGE:459941	220916 TACC2 transforming, acidic coiled-coil containing protein 2 Hs.272023 AA779380	0.497444
IMAGE:1572036	312126 EST Hs.126879 AA933034	0.4976
IMAGE:244062	117155 PRO2521 hypothetical protein PRO2521 Hs.19054 N38810	0.497609
IMAGE:1861436	117949 CYB561 cytochrome b-561 Hs.355264 AI054029	0.497688
IMAGE:2029047	98884 MDH2 malate dehydrogenase 2, NAD (mitochondrial) Hs.343521 AI253061	0.498635
IMAGE:396857	226011 LOC51008 CGI-18 protein Hs.121599 AA758257	0.498774
IMAGE:745143	225993 CASP6 caspase 6, apoptosis-related cysteine protease Hs.3280 AA626710	0.498829
IMAGE:700724	186503 GNAS GNAS complex locus Hs.273385 AA284012	0.49924
IMAGE:712454	224678 Homo sapiens mRNA; cDNA DKFZp434O1317 (from clone DKFZp434O1317) Hs.25362 AA281729	0.499536
IMAGE:824723	222116 MRPS23 mitochondrial ribosomal protein S23 Hs.5836 AA488765	0.49964
IMAGE:430973	221827 Homo sapiens, clone IMAGE:4810400, mRNA Hs.15091 AA678348	0.500474
IMAGE:645913	306930 ESTs Hs.356576 AA196517	0.500977
IMAGE:884418	226466 MYO5B myosin VB Hs.172506 AA773070	0.501398
IMAGE:731095	99493 NUF2R hypothetical protein NUF2R Hs.234545 AA421171	0.50148
IMAGE:280845	108011 ANKH ankylosis, progressive homolog (mouse) Hs.168640 N47523	0.501721
IMAGE:46213	120727 **Homo sapiens mRNA full length insert cDNA clone EUROIMAGE 1670982 Hs.237691 H09636	0.501925
IMAGE:431214	226856 FLJ12484 hypothetical protein FLJ12484 Hs.37747 AA682514	0.50203
IMAGE:347373	100754 TCEB1 transcription elongation factor B (SIII), polypeptide 1 (15kD, elongin C) Hs.184693 W81684	0.502323
IMAGE:563621	101664 TRAF5 TNF receptor-associated factor 5 Hs.29736 AA101279	0.502643
IMAGE:564772	108813 LOC51082 RNA polymerase I 16 kDa subunit Hs.106127 AA129409	0.503235
IMAGE:280375	108090 PRO2000 PRO2000 protein Hs.46677 N47113	0.503509
IMAGE:191978	108429 ATP5J2 ATP synthase, H+ transporting, mitochondrial F0 complex, subunit f, isoform 2 Hs.155751 H38623	0.503621
IMAGE:213523	107753 MDS029 uncharacterized hematopoietic stem/progenitor cells protein MDS029 Hs.43549 H70139	0.503737
IMAGE:774036	106562 GSTTLp28 glutathione-S-transferase like; glutathione transferase omega Hs.11465 AA441895	0.503977
IMAGE:784129	99545 YWHAG tyrosine 3-monooxygenase/tryptophan 5-monooxygenase activation protein, gamma polypeptide Hs.25001 AA432085	0.504096
IMAGE:1735742	317127 MGC5254 hypothetical protein MGC5254 Hs.222088 AI139629	0.504327
IMAGE:796694	110227 BIRC5 baculoviral IAP repeat-containing 5 (survivin) Hs.1578 AA460685	0.504552
IMAGE:1942486	313322 LOC51001 CGI-12 protein Hs.46680 AI202907	0.504737
IMAGE:815069	221380 Homo sapiens mRNA; cDNA DKFZp564D0472 (from clone DKFZp564D0472) Hs.208414 AA465188	0.504858
IMAGE:124298	222746 MGST3 microsomal glutathione S-transferase 3 Hs.111811 R02085	0.505276
IMAGE:38350	110998 FLJ20097 hypothetical protein FLJ20097 Hs.12244 R35924	0.505313
IMAGE:838829	104664 PLU-1 putative DNA/chromatin binding motif Hs.143323 AA464869	0.505577
IMAGE:1632368	109535 Homo sapiens mRNA; cDNA DKFZp434D2426 (from clone DKFZp434D2426); partial cds Hs.20000 AI081023	0.506046
IMAGE:1636035	308138 GASC1 gene amplified in squamous cell carcinoma 1 Hs.149918 AI017056	0.506571
IMAGE:490251	106299 PPP1R2 protein phosphatase 1, regulatory (inhibitor) subunit 2 Hs.267819 AA127673	0.506711
IMAGE:810089	117714 ESTs, Weakly similar to KBF3_HUMAN NUCLEAR FACTOR NF-KAPPA-B P49 SUBUNIT [H.sapiens] Hs.67776 AA464963	0.507081
IMAGE:842863	106519 NDRG1 N-myc downstream regulated gene 1 Hs.75789 AA486403	0.50738
IMAGE:2308669	312089 NUFIP1 nuclear fragile X mental retardation protein interacting protein 1 Hs.120247 AI653424	0.50742
IMAGE:815772	222550 C20orf6 chromosome 20 open reading frame 6 Hs.88820 AA485024	0.507523
IMAGE:242952	99286 ILF2 interleukin enhancer binding factor 2, 45kD Hs.75117 H95638	0.507828
IMAGE:1656557	312883 ESTs Hs.297946 AI034481	0.508384
IMAGE:713236	111500 MPHOSPH1 M-phase phosphoprotein 1 Hs.240 AA282935	0.509167
IMAGE:743323	110825 ESTs Hs.42344 AA400596	0.510091
IMAGE:626230	310098 IDN3 IDN3 protein Hs.225767 AA188797	0.510904
IMAGE:770709	112035 KIAA1089 KIAA1089 protein Hs.4990 AA433827	0.511702
IMAGE:1350852	222888 DIM1 similar to S. pombe dim1+ Hs.5074 AA806342	0.511736
IMAGE:771327	100072 NFS1 NFS1 nitrogen fixation 1 (S. cerevisiae) Hs.194692 AA476244	0.512198
IMAGE:1569107	307995 FLJ20624 hypothetical protein FLJ20624 Hs.52256 AA973461	0.512723
IMAGE:823727	113734 Homo sapiens, clone IMAGE:2905978, mRNA, partial cds Hs.236547 AA489662	0.512843
IMAGE:768260	105417 E2F1 E2F transcription factor 1 Hs.96055 AA424949	0.512925
IMAGE:813730	102977 MAL2 mal, T-cell differentiation protein 2 Hs.76550 AA453783	0.513369
IMAGE:878406	104478 MTX1 metaxin 1 Hs.247551 AA670347	0.51354
IMAGE:50884	220099 DYRK2 dual-specificity tyrosine-(Y)-phosphorylation regulated kinase 2 Hs.173135 H18429	0.51438
IMAGE:1855896	311459 NKD2 naked cuticle homolog 2 (Drosophila) Hs.240951 AI263890	0.514407
IMAGE:1710872	316250 CBX3 chromobox homolog 3 (HP1 gamma homolog, Drosophila) Hs.278554 AI139106	0.515064
IMAGE:1931393	315471 EST Hs.235732 AI351317	0.51554
IMAGE:1492268	222263 TRIM37 tripartite motif-containing 37 Hs.8164 AA875957	0.516151
IMAGE:130737	309143 ESTs Hs.13905 R22029	0.516278
IMAGE:346257	101484 MCM4 MCM4 minichromosome maintenance deficient 4 (S. cerevisiae) Hs.154443 W74071	0.516327
IMAGE:40100	107193 **Homo sapiens, clone MGC:18084 IMAGE:4150952, mRNA, complete cds Hs.343666 R54589	0.516493
IMAGE:204483	102739 PRO2000 PRO2000 protein Hs.46677 H58234	0.516915
IMAGE:325088	220545 MMP24 matrix metalloproteinase 24 (membrane-inserted) Hs.3743 W46985	0.517143
IMAGE:1535328	223001 KPNB3 karyopherin (importin) beta 3 Hs.113503 AA919053	0.517512
IMAGE:595213	111900 BM-009 hypothetical protein Hs.92918 AA173423	0.517645
IMAGE:812977	113980 Homo sapiens mesenchymal stem cell protein DSC96 mRNA, partial cds Hs.61426 AA464617	0.517766
IMAGE:68400	119247 PPARBP PPAR binding protein Hs.15589 T57034	0.517802
IMAGE:287745	112369 TARBP1 TAR (HIV) RNA binding protein 1 Hs.151518 N62244	0.517889
IMAGE:79726	102726 Homo sapiens cDNA FLJ23821 fis, clone HUV00353 Hs.11067 T62552	0.518186
IMAGE:45587	118089 DKFZP564I1171 DKFZP564I1171 protein Hs.107614 H07934	0.518481
IMAGE:376983	226615 SLC2A4RG SLC2A4 regulator Hs.170088 AA047773	0.518682
IMAGE:1573568	319844 NUCKS similar to rat nuclear ubiquitous casein kinase 2 Hs.118064 AA962465	0.519277
IMAGE:502397	100861 STK24 serine/threonine kinase 24 (STE20 homolog, yeast) Hs.168913 AA135914	0.519288
IMAGE:725454	114475 CKS2 CDC28 protein kinase 2 Hs.83758 AA292964	0.519289
IMAGE:502819	112022 NUCKS similar to rat nuclear ubiquitous casein kinase 2 Hs.118064 AA137265	0.519414
IMAGE:491751	108180 ISG20 interferon stimulated gene (20kD) Hs.183487 AA150500	0.519889
IMAGE:25071	221204 ZNF313 zinc finger protein 313 Hs.10590 R38967	0.51996
IMAGE:1704803	318742 Homo sapiens clone HH419 unknown mRNA Hs.350534 AI151038	0.520134
IMAGE:1534633	307436 C20orf149 chromosome 20 open reading frame 149 Hs.79625 AA918617	0.52021
IMAGE:147834	107777 ZNF217 zinc finger protein 217 Hs.155040 R81830	0.520978
IMAGE:23759	224082 PP591 hypothetical protein PP591 Hs.118666 R38171	0.521644
IMAGE:28106	112453 WHSC1 Wolf-Hirschhorn syndrome candidate 1 Hs.110457 R13296	0.521883
IMAGE:25061	115897 Homo sapiens clone 25061 mRNA sequence Hs.183475 R38944	0.522193
IMAGE:28654	115175 KIAA1012 KIAA1012 protein Hs.42959 R14284	0.522197
IMAGE:1610448	221221 RPN2 ribophorin II Hs.75722 AA991856	0.522365
IMAGE:416075	223931 TCF19 transcription factor 19 (SC1) Hs.249184 W85878	0.522706
IMAGE:705064	109733 TACC3 transforming, acidic coiled-coil containing protein 3 Hs.104019 AA279990	0.522734
IMAGE:823853	118312 ESTs Hs.98073 AA490463	0.522799
IMAGE:1843266	319955 Homo sapiens, clone IMAGE:3534002, mRNA, partial cds Hs.199316 AI221691	0.522916
IMAGE:795213	110373 RNAC RNA cyclase homolog Hs.113052 AA453591	0.52293
IMAGE:434828	226257 Homo sapiens mRNA; cDNA DKFZp434D2426 (from clone DKFZp434D2426); partial cds Hs.20000 AA703117	0.523014
IMAGE:434778	223066 LOC55971 insulin receptor tyrosine kinase substrate Hs.23449 AA701864	0.523192
IMAGE:743987	223867 FLJ23293 likely ortholog of mouse ADP-ribosylation-like factor 6 interacting protein 2 Hs.27099 AA629027	0.5236
IMAGE:279966	112431 FXR1 fragile X mental retardation, autosomal homolog 1 Hs.82712 N57551	0.523861
IMAGE:795198	105981 SLC39A1 solute carrier family 39 (zinc transporter), member 3 Hs.7854 AA453577	0.52404
IMAGE:489633	116984 C1orf19 **chromosome 1 open reading frame 19 Hs.32058 AA098998	0.52406
IMAGE:139705	108337 Homo sapiens cDNA: FLJ21869 fis, clone HEP02442 Hs.28465 R63929	0.524371
IMAGE:1699381	120332 RPS20 **ribosomal protein S20 Hs.8102 AI050004	0.52465
IMAGE:781738	115846 GATA4 GATA binding protein 4 Hs.243987 AA431347	0.524838
IMAGE:342008	104170 KRT13 keratin 13 Hs.74070 W60057	0.525534
IMAGE:1755420	315667 Homo sapiens cDNA: FLJ22562 fis, clone HSI01814 Hs.349815 AI201248	0.526294
IMAGE:129840	110859 PPP2CA **protein phosphatase 2 (formerly 2A), catalytic subunit, alpha isoform Hs.91773 R17005	0.527356
IMAGE:131867	116434 NET1 neuroepithelial cell transforming gene 1 Hs.25155 R24543	0.527601
IMAGE:770845	226036 CYB561 cytochrome b-561 Hs.355264 AA427768	0.527745
IMAGE:1560578	312613 NCOA2 nuclear receptor coactivator 2 Hs.29131 AA947176	0.528171
IMAGE:282310	118956 PPFIA1 protein tyrosine phosphatase, receptor type, f polypeptide (PTPRF), interacting protein (liprin), alpha 1 Hs.183648 N49751	0.528287
IMAGE:485165	121494 PTDSS1 phosphatidylserine synthase 1 Hs.77329 AA039308	0.529203
IMAGE:770993	103520 Homo sapiens cDNA FLJ33107 fis, clone TRACH2000959 Hs.349150 AA427406	0.529447
IMAGE:447686	223075 Homo sapiens, Similar to cysteine and histidine-rich protein, clone IMAGE:3945559, mRNA, partial cds Hs.331601 AA702758	0.529457
IMAGE:149355	163267 TRAM translocating chain-associating membrane protein Hs.4147 H01495	0.529465
IMAGE:489533	226135 LOC51706 cytochrome b5 reductase 1 (B5R.1) Hs.289113 AA098866	0.529913
IMAGE:1417825	319585 TRRAP transformation/transcription domain-associated protein Hs.203952 AA894428	0.530061
IMAGE:877632	116056 FLOT1 flotillin 1 Hs.179986 AA488175	0.53061
IMAGE:153743	115753 HSA243666 NICE-5 protein Hs.337078 R48168	0.530988
IMAGE:289939	222000 PIBF1 progesterone-induced blocking factor 1 Hs.43913 N59340	0.531185
IMAGE:786625	309396 STRIN STRIN protein Hs.180403 AA451982	0.531204
IMAGE:1641097	307479 FLJ21615 hypothetical protein FLJ21615 Hs.44159 AI015442	0.531254
IMAGE:299707	116378 FBXO22 F-box only protein 22 Hs.289074 AI822058	0.531687
IMAGE:265592	119553 Homo sapiens, activated RNA polymerase II transcription cofactor 4, clone MGC:23773 IMAGE:4134117, mRNA, complete cds Hs.349506 N21407	0.531943
IMAGE:147252	224046 FLJ21308 hypothetical protein FLJ21308 Hs.29977 R80933	0.531975
IMAGE:786628	310690 AA478487	0.532377
IMAGE:731118	106404 BIT brain-immunoglobulin-like molecule with tyrosine-based activation motifs Hs.156114 AA417269	0.53241
IMAGE:84287	307523 FLJ10620 **hypothetical protein FLJ10620 Hs.99445 T71169	0.533086
IMAGE:343490	115641 CBX3 chromobox homolog 3 (HP1 gamma homolog, Drosophila) Hs.278554 W69106	0.533183
IMAGE:1579997	313768 MGC5528 hypothetical protein MGC5528 Hs.315167 AA934904	0.533286
IMAGE:1540418	307028 NUCKS similar to rat nuclear ubiquitous casein kinase 2 Hs.118064 AA927182	0.533559
IMAGE:813585	100520 C20orf18 chromosome 20 open reading frame 18 Hs.247280 AA447671	0.534277
IMAGE:785821	105491 CEP4 Cdc42 effector protein 4; binder of Rho GTPases 4 Hs.3903 AA449061	0.534559
IMAGE:490952	225791 TES testis derived transcript (3 LIM domains) Hs.165986 AA136529	0.534575
IMAGE:810958	310379 CPNE1 copine I Hs.166887 AA459388	0.534765
IMAGE:146882	223871 UBE2C ubiquitin-conjugating enzyme E2C Hs.93002 R80790	0.534923
IMAGE:491524	227126 MRPL13 mitochondrial ribosomal protein L13 Hs.333823 AA148505	0.535066
IMAGE:586650	102366 SLC29A1 solute carrier family 29 (nucleoside transporters), member 1 Hs.25450 AA129134	0.535892
IMAGE:1568561	310821 BCL2L1 BCL2-like 1 Hs.305890 AA931820	0.535905
IMAGE:327676	107789 KRT13 keratin 13 Hs.74070 W23757	0.536545
IMAGE:788533	102527 GK001 GK001 protein Hs.8207 AA452813	0.536582
IMAGE:489705	225874 FLJ10582 hypothetical protein FLJ10582 Hs.173438 AA099194	0.536604
IMAGE:1739583	120061 LOC81034 folate transporter/carrier Hs.196270 AI140246	0.536871
IMAGE:195817	111162 FLJ10504 misato Hs.279763 R92186	0.537246
IMAGE:924741	119736 ESTs, Weakly similar to B35363 synapsin Ib [H.sapiens] Hs.91109 AA515032	0.537427
IMAGE:951080	101280 RECQL4 RecQ protein-like 4 Hs.31442 AA620446	0.537577
IMAGE:824659	101997 ICA1 islet cell autoantigen 1 (69kD) Hs.167927 AA482169	0.537917
IMAGE:1534589	309059 CPM carboxypeptidase M Hs.334873 AA923509	0.538725
IMAGE:84371	222013 KIAA0935 KIAA0935 protein Hs.12183 T73695	0.540439
IMAGE:772373	105232 Homo sapiens cDNA FLJ30865 fis, clone FEBRA2004099 Hs.47094 AA404564	0.540495
IMAGE:290111	220103 HMGCS1 3-hydroxy-3-methylglutaryl-Coenzyme A synthase 1 (soluble) Hs.77910 N62195	0.540782
IMAGE:243410	101536 GATA4 GATA binding protein 4 Hs.243987 N38992	0.540958
IMAGE:784830	113309 D123 D123 gene product Hs.82043 AA448289	0.541076
IMAGE:1591076	118558 KPNB3 **karyopherin (importin) beta 3 Hs.113503 AA977439	0.541404
IMAGE:878550	222920 FLJ10402 hypothetical protein FLJ10402 Hs.7579 AA775865	0.542199
IMAGE:825697	223596 ZNF313 zinc finger protein 313 Hs.10590 AA504825	0.542276
IMAGE:878307	220246 KIAA1688 KIAA1688 protein Hs.105685 AA670299	0.542715
IMAGE:839583	111062 C20orf14 **chromosome 20 open reading frame 14 Hs.31334 AA489815	0.54326
IMAGE:435720	226389 SNX5 sorting nexin 5 Hs.13794 AA700764	0.543261
IMAGE:882415	221426 STX16 syntaxin 16 Hs.102178 AA676370	0.543347
IMAGE:1474900	224826 KRT15 keratin 15 Hs.80342 AA878048	0.543498
IMAGE:746083	224000 SH2D3C SH2 domain-containing 3C Hs.26054 AA482597	0.5436
IMAGE:1754680	319940 DKFZP761C169 hypothetical protein DKFZp761C169 Hs.71252 AI200911	0.543871
IMAGE:150887	117006 KIAA0009 **KIAA0009 gene product Hs.170198 H02777	0.543887
IMAGE:838732	101877 LOC51596 divalent cation tolerant protein CUTA Hs.107187 AA457543	0.544015
IMAGE:470124	227020 RAD1 RAD1 homolog (S. pombe) Hs.7179 AA029300	0.544074
IMAGE:415610	223683 FLJ22402 **hypothetical protein FLJ22402 Hs.28355 W78831	0.544551
IMAGE:825641	224157 B4GALT5 UDP-Gal:betaGlcNAc beta 1,4- galactosyltransferase, polypeptide 5 Hs.107526 AA504652	0.545084
IMAGE:298111	115957 Homo sapiens, clone IMAGE:4295273, mRNA Hs.301746 N70768	0.545105
IMAGE:462935	226139 STX16 syntaxin 16 Hs.102178 AA682368	0.545147
IMAGE:712314	312989 MIR myosin regulatory light chain interacting protein Hs.20072 AA404967	0.545537
IMAGE:795798	103243 Homo sapiens, similar to Molybdenum cofactor synthesis protein cinnamon, clone IMAGE:3858121, mRNA, partial cds Hs.5250 AA459853	0.545554
IMAGE:22074	104121 THRA **thyroid hormone receptor, alpha (erythroblastic leukemia viral (v-erb-a) oncogene homolog, avian) Hs.724 T66180	0.547008
IMAGE:704519	225325 HMGCS1 3-hydroxy-3-methylglutaryl-Coenzyme A synthase 1 (soluble) Hs.77910 AA279532	0.54744
IMAGE:2057931	318393 TACSTD1 tumor-associated calcium signal transducer 1 Hs.692 AI340883	0.547871
IMAGE:565319	308657 MAL2 mal, T-cell differentiation protein 2 Hs.76550 AA126879	0.548075
IMAGE:878699	226333 CPSF4 cleavage and polyadenylation specific factor 4, 30kD subunit Hs.6351 AA775379	0.5481
IMAGE:298469	220981 ATP11A ATPase, Class VI, type 11A Hs.29189 N74161	0.548164
IMAGE:767397	111693 Homo sapiens cDNA: FLJ23068 fis, clone LNG05562 Hs.21187 AA418614	0.548344
IMAGE:487165	100329 ZNF313 zinc finger protein 313 Hs.10590 AA045074	0.54836
IMAGE:773724	102791 FADD Fas (TNFRSF6)-associated via death domain Hs.86131 AA430751	0.549651
IMAGE:587333	104707 C20orf177 chromosome 20 open reading frame 177 Hs.286184 AA132867	0.550623
IMAGE:2057973	310206 CCND3 cyclin D3 Hs.83173 AI340905	0.551187
IMAGE:795330	114805 NR1D1 nuclear receptor subfamily 1, group D, member 1 Hs.276916 AA453202	0.552055
IMAGE:769921	119851 UBE2C ubiquitin-conjugating enzyme E2C Hs.93002 AA430504	0.552213
IMAGE:143115	110363 **Homo sapiens cDNA FLJ32642 fis, clone SYNOV2001144 Hs.101617 R73647	0.554301
IMAGE:490766	226513 LGTN ligatin Hs.274151 AA133165	0.55453
IMAGE:810200	109945 RAD1 RAD1 homolog (S. pombe) Hs.7179 AA464501	0.554733
IMAGE:25763	307359 ANKH ankylosis, progressive homolog (mouse) Hs.168640 R12303	0.55536
IMAGE:143748	102235 PLCG1 phospholipase C, gamma 1 (formerly subtype 148) Hs.268177 R76365	0.556208
IMAGE:130824	101345 ESTs, Weakly similar to T02670 probable thromboxane A2 receptor isoform beta [H.sapiens] Hs.356392 R22188	0.557316
IMAGE:897727	109932 MAF1 homolog of yeast MAF1 Hs.324157 AA598994	0.557659
IMAGE:489664	103184 Homo sapiens, activated RNA polymerase II transcription cofactor 4, clone MGC:23773 IMAGE:4134117, mRNA, complete cds Hs.349506 AA099533	0.558152
IMAGE:592491	110920 MRPS18B mitochondrial ribosomal protein S18B Hs.274417 AA160498	0.558242
IMAGE:1070301	107099 ESTs Hs.221361 AA780782	0.559183
IMAGE:1875481	317372 ESTs, Weakly similar to T21713 hypothetical protein F33H2.2 - Caenorhabditis elegans [C.elegans] Hs.295901 AI273738	0.560482
IMAGE:811867	110015 MRPL36 mitochondrial ribosomal protein L36 Hs.32196 AA454962	0.560521
IMAGE:814838	223361 AUP1 ancient ubiquitous protein 1 Hs.173736 AA459427	0.562173
IMAGE:365883	100256 C21orf33 chromosome 21 open reading frame 33 Hs.182423 AA025421	0.563851
IMAGE:280465	110254 PC4 activated RNA polymerase II transcription cofactor 4 Hs.356473 N50375	0.564419
IMAGE:796640	107394 VAPB VAMP (vesicle-associated membrane protein)-associated protein B and C Hs.182625 AA460114	0.56542
IMAGE:1574131	308472 ATP5J2 ATP synthase, H+ transporting, mitochondrial F0 complex, subunit f, isoform 2 Hs.155751 AA938704	0.565421
IMAGE:344243	107148 UMPK uridine monophosphate kinase Hs.75939 W69906	0.565603
IMAGE:1635380	306983 C20orf161 chromosome 20 open reading frame 161 Hs.334538 AI014407	0.565723
IMAGE:866882	115918 FDFT1 farnesyl-diphosphate farnesyltransferase 1 Hs.48876 AA679352	0.565809
IMAGE:1983174	110438 NUCKS similar to rat nuclear ubiquitous casein kinase 2 Hs.118064 AI252887	0.565901
IMAGE:139649	223642 ATP11A ATPase, Class VI, type 11A Hs.29189 R64345	0.565964
IMAGE:270017	98867 Homo sapiens cDNA FLJ10869 fis, clone NT2RP4001677 Hs.106390 N24914	0.566765
IMAGE:731129	307553 ICA1 islet cell autoantigen 1 (69kD) Hs.167927 AA417093	0.567187
IMAGE:810131	102332 KRT19 keratin 19 Hs.182265 AA464250	0.5674
IMAGE:626841	118174 MET met proto-oncogene (hepatocyte growth factor receptor) Hs.285754 AA190919	0.567409
IMAGE:845363	100544 NME1 non-metastatic cells 1, protein (NM23A) expressed in Hs.118638 AA644092	0.567706
IMAGE:305697	220988 Homo sapiens cDNA FLJ32089 fis, clone OCBBF2000712 Hs.231913 N89985	0.567987
IMAGE:462174	223203 C20orf169 chromosome 20 open reading frame 169 Hs.302810 AA705417	0.568925
IMAGE:1895775	314530 RG083M05.2 hypothetical protein RG083M05.2 Hs.21145 AI299607	0.569618
IMAGE:252349	318229 RAB22A RAB22A, member RAS oncogene family Hs.288968 H87195	0.569706
IMAGE:815526	104095 MYBL2 v-myb myeloblastosis viral oncogene homolog (avian)-like 2 Hs.179718 AA456878	0.570333
IMAGE:42408	306858 MGC4604 hypothetical protein MGC4604 Hs.173138 R61732	0.570681
IMAGE:878606	222129 PDCD6 programmed cell death 6 Hs.80019 AA775261	0.570883
IMAGE:825847	225873 HM13 histocompatibility (minor) 13 Hs.343261 AA491397	0.571216
IMAGE:280831	224202 Homo sapiens cDNA FLJ30865 fis, clone FEBRA2004099 Hs.47094 N50684	0.571335
IMAGE:825577	104883 MLN64 steroidogenic acute regulatory protein related Hs.77628 AA504615	0.571596
IMAGE:452863	223895 AD034 hypothetical protein AD034 Hs.281397 AA778768	0.572502
IMAGE:52616	105596 ESTs, Weakly similar to A46010 X-linked retinopathy protein [H.sapiens] Hs.7589 H29301	0.572788
IMAGE:366233	99055 MGC4618 hypothetical protein MGC4618 Hs.89072 AA025631	0.572932
IMAGE:461336	222864 LASS2 LAG1 longevity assurance homolog 2 (S. cerevisiae) Hs.285976 AA699770	0.573559
IMAGE:724387	116388 SNRPC small nuclear ribonucleoprotein polypeptide C Hs.1063 AA253448	0.573614
IMAGE:1703529	314014 FLJ13397 hypothetical protein FLJ13397 Hs.285107 AI160238	0.574045
IMAGE:1555502	310260 p47 likely ortholog of rat p47 Hs.12865 AA974960	0.57523
IMAGE:811590	102640 Homo sapiens, Similar to RIKEN cDNA 1110064N10 gene, clone MGC:4924 IMAGE:3462041, mRNA, complete cds Hs.38114 AA454607	0.57534
IMAGE:140951	113574 ACTN4 actinin, alpha 4 Hs.182485 R66604	0.575478
IMAGE:1947911	307379 TU3A TU3A protein Hs.8022 AI350508	0.575552
IMAGE:1900362	311726 Homo sapiens chromosome 17 open reading frame 26 (C17orf26) mRNA, complete cds Hs.3402 AI301681	0.575868
IMAGE:109307	100494 NFS1 NFS1 nitrogen fixation 1 (S. cerevisiae) Hs.194692 T80855	0.575911
IMAGE:418004	102403 BMI1 B lymphoma Mo-MLV insertion region (mouse) Hs.431 W90704	0.576591
IMAGE:814584	225517 CRR9 cisplatin resistance related protein CRR9p Hs.323769 AA480894	0.576812
IMAGE:144065	119946 TMPIT transmembrane protein induced by tumor necrosis factor alpha Hs.314243 R77144	0.577832
IMAGE:209066	163308 STK15 serine/threonine kinase 15 Hs.250822 H63492	0.577987
IMAGE:1947501	314013 CDC5L CDC5 cell division cycle 5-like (S. pombe) Hs.155174 AI350912	0.57915
IMAGE:451805	225788 C20orf24 chromosome 20 open reading frame 24 Hs.184062 AA706829	0.580018
1360920	121256 ZNF217 zinc finger protein 217 Hs.155040 AA782528	0.582028
IMAGE:809881	118789 ESTs Hs.356832 AA455151	0.582396
IMAGE:75415	98920 HINT1 histidine triad nucleotide binding protein 1 Hs.256697 T57556	0.58368
IMAGE:39076	99499 FLJ13657 hypothetical protein FLJ13657 Hs.178357 R52338	0.58439
IMAGE:731073	220119 NAT5 N-acetyltransferase 5 (ARD1 homolog, S. cerevisiae) Hs.109253 AA421291	0.584397
IMAGE:1584287	220607 KIAA0241 KIAA0241 protein Hs.150275 AA971406	0.585248
IMAGE:259350	100237 C20orf43 **chromosome 20 open reading frame 43 Hs.182281 N32877	0.587979
IMAGE:32927	226172 FBXL6 F-box and leucine-rich repeat protein 6 Hs.12271 R43648	0.588694
IMAGE:897595	118288 CBFA2T2 core-binding factor, runt domain, alpha subunit 2; translocated to, 2 Hs.153934 AA496845	0.588876
IMAGE:245198	104743 KIAA0130 KIAA0130 gene product Hs.23106 N54470	0.589014
IMAGE:436153	220214 FLJ20093 hypothetical protein FLJ20093 Hs.172572 AA703249	0.58972
IMAGE:197374	114884 MGC2217 hypothetical protein MGC2217 Hs.323164 R87121	0.5904
IMAGE:753330	107276 Homo sapiens cDNA FLJ10869 fis, clone NT2RP4001677 Hs.106390 AA406583	0.590869
IMAGE:842906	100648 HRI heme-regulated initiation factor 2-alpha kinase Hs.258730 AA486430	0.591078
IMAGE:140957	307943 MKKS McKusick-Kaufman syndrome Hs.46743 R66505	0.593627
IMAGE:194949	112299 CYP3A4 **cytochrome P450, subfamily IIIA (niphedipine oxidase), polypeptide 4 Hs.178738 R91077	0.594482
IMAGE:1582726	307449 TNKS tankyrase, TRF1-interacting ankyrin-related ADP-ribose polymerase Hs.131814 AA939231	0.594575
IMAGE:68259	119824 RENT2 regulator of nonsense transcripts 2 Hs.3862 T56874	0.594614
IMAGE:416436	222709 MRPL24 mitochondrial ribosomal protein L24 Hs.9265 W86823	0.594662
IMAGE:270558	224453 MRPS30 mitochondrial ribosomal protein S30 Hs.28555 N33236	0.594805
IMAGE:123288	105537 **ESTs, Highly similar to T17342 hypothetical protein DKFZp586K1924.1 [H.sapiens] Hs.288335 R00290	0.595214
IMAGE:810998	224658 DKFZP434C131 DKFZP434C131 protein Hs.7978 AA485352	0.595336
IMAGE:489485	221135 ORP150 oxygen regulated protein (150kD) Hs.277704 AA099134	0.595588
IMAGE:195117	108654 ARNTL2 transcription factor BMAL2 Hs.222024 R91258	0.595603
IMAGE:757152	102310 HRIHFB2436 endocrine regulator Hs.48433 AA443937	0.596601
IMAGE:512061	310001 AA128199	0.596753
IMAGE:898317	105530 CUL4A cullin 4A Hs.183874 AA598836	0.596867
IMAGE:259950	226009 CML66 chronic myelogenous leukemia tumor antigen 66 Hs.195870 N32587	0.598613
IMAGE:756799	119265 DKFZp434P0531 hypothetical protein DKFZp434P0531 Hs.284181 AA425719	0.598817
IMAGE:272888	220667 FLJ20303 hypothetical protein FLJ20303 Hs.17138 N36008	0.598878
IMAGE:897427	116805 Homo sapiens, clone IMAGE:3638994, mRNA, partial cds Hs.301693 AA489470	0.598963
IMAGE:815861	119216 PSMD3 proteasome (prosome, macropain) 26S subunit, non-ATPase, 3 Hs.9736 AA485051	0.599866
IMAGE:154323	109021 C20orf130 chromosome 20 open reading frame 130 Hs.25897 AI732315	0.599933
IMAGE:291374	224952 ARFGEF2 ADP-ribosylation factor guanine nucleotide-exchange factor 2 (brefeldin A-inhibited) Hs.118249 N72274	0.600853
IMAGE:2313732	313541 PLAA phospholipase A2-activating protein Hs.27182 AI675369	0.601628
IMAGE:321902	105805 DSG2 desmoglein 2 Hs.348710 W37448	0.601962
IMAGE:1572641	307704 RG083M05.2 hypothetical protein RG083M05.2 Hs.21145 AA970865	0.60208
IMAGE:592525	99645 Homo sapiens, Similar to hypothetical protein FLJ10702, clone MGC:21954 IMAGE:4391821, mRNA, complete cds Hs.348709 AA160485	0.602126
IMAGE:711918	114397 QPCT glutaminyl-peptide cyclotransferase (glutaminyl cyclase) Hs.79033 AA282134	0.602367
IMAGE:1651817	307227 SIAHBP1 fuse-binding protein-interacting repressor Hs.74562 AI023189	0.602599
IMAGE:110568	310126 Homo sapiens mRNA; cDNA DKFZp586J0720 (from clone DKFZp586J0720) Hs.324504 T82885	0.602887
IMAGE:1048586	120490 BMI1 B lymphoma Mo-MLV insertion region (mouse) Hs.431 AA608856	0.60354
IMAGE:72666	107414 ZFR zinc finger RNA binding protein Hs.173518 T50389	0.604466
IMAGE:782718	111631 ESTs, Highly similar to A38194 desmoplakin I [H.sapiens] Hs.356302 AA447974	0.605115
IMAGE:753400	114903 BAF53A BAF53 Hs.274350 AA406395	0.605395
IMAGE:2310117	316564 TDPGD dTDP-D-glucose 4,6-dehydratase Hs.12393 AI652382	0.605862
IMAGE:1855346	314035 ESTs Hs.355684 AI286236	0.606265
IMAGE:2013633	308813 STAM signal transducing adaptor molecule (SH3 domain and ITAM motif) 1 Hs.153487 AI359446	0.607041
IMAGE:502727	220987 FLJ13657 hypothetical protein FLJ13657 Hs.178357 AA135972	0.607424
IMAGE:431803	116747 SNRPE small nuclear ribonucleoprotein polypeptide E Hs.334612 AA678021	0.608113
IMAGE:824426	109747 PDAP1 PDGFA associated protein 1 Hs.278426 AA490300	0.60825
IMAGE:306921	115079 EEF1E1 eukaryotic translation elongation factor 1 epsilon 1 Hs.298581 N91962	0.609746
IMAGE:753193	111874 Homo sapiens, clone IMAGE:4823101, mRNA, partial cds Hs.73251 AA406353	0.610658
1049006	225026 NPEPL1 aminopeptidase-like 1 Hs.71746 AA778640	0.610866
IMAGE:30466	105583 FLJ14600 hypothetical protein FLJ14600 Hs.100861 R18232	0.611713
IMAGE:504207	113168 RCL putative c-Myc-responsive Hs.109752 AA132086	0.611908
IMAGE:450398	222334 ESTs, Weakly similar to transformation-related protein [H.sapiens] Hs.265398 AA682861	0.612011
IMAGE:1858220	316319 ESTs Hs.102682 AI225098	0.612405
IMAGE:52085	120852 STK35 serine/threonine kinase 35 Hs.100057 H23208	0.613132
IMAGE:510466	116089 KRT19 keratin 19 Hs.182265 AA055657	0.614253
IMAGE:878330	222409 Homo sapiens cDNA: FLJ22044 fis, clone HEP09141 Hs.6994 AA670305	0.615404
IMAGE:1536991	222642 ESTs Hs.7956 AA933888	0.615845
IMAGE:415305	119467 TMPIT transmembrane protein induced by tumor necrosis factor alpha Hs.314243 W91980	0.616106
IMAGE:840697	116419 FKBP9 FK506 binding protein 9 (63 kD) Hs.302749 AA487755	0.616589
IMAGE:796665	102484 C20orf64 chromosome 20 open reading frame 64 Hs.282990 AA460132	0.616681
IMAGE:970613	101554 RAD21 RAD21 homolog (S. pombe) Hs.81848 AA683102	0.617052
IMAGE:754625	222889 ATP9A ATPase, Class II, type 9A Hs.70604 AA411394	0.618559
IMAGE:773073	99040 MAGEF1 MAGEF1 protein Hs.306123 AA425302	0.619276
IMAGE:295410	111571 PVT1 Pvt1 oncogene homolog, MYC activator (mouse) Hs.8854 N70361	0.620877
IMAGE:566115	313168 AA136921	0.621131
IMAGE:1420873	225933 FLJ20591 exosome component Rrp41 Hs.343589 AA858347	0.621515
IMAGE:813830	114306 CYC1 cytochrome c-1 Hs.289271 AA447774	0.621592
IMAGE:135975	112105 DSP desmoplakin (DPI, DPII) Hs.349499 R33456	0.62164
IMAGE:1500480	310977 MRPS16 mitochondrial ribosomal protein S16 Hs.180312 AA887401	0.622097
IMAGE:1942490	313227 ESTs Hs.166892 AI202921	0.622561
IMAGE:753143	308642 Homo sapiens cDNA FLJ10952 fis, clone PLACE1000374 Hs.132390 AA400667	0.62518
IMAGE:430549	223533 FLJ20989 hypothetical protein FLJ20989 Hs.169615 AA677722	0.62655
IMAGE:795821	116878 MGC3067 **hypothetical protein MGC3067 Hs.323114 AA460577	0.627088
IMAGE:2052032	313023 MYO10 myosin X Hs.61638 AI349935	0.628074
IMAGE:665385	109801 GK001 GK001 protein Hs.8207 AA195021	0.628499
IMAGE:796088	121027 ZNF217 zinc finger protein 217 Hs.155040 AA460368	0.629222
IMAGE:1476307	307249 GW128 GW128 protein Hs.182238 AA872095	0.630259
IMAGE:773240	103321 ALG5 Alg5, S. cerevisiae, homolog of Hs.227933 AA425251	0.630458
IMAGE:1926048	315736 CSRP2BP CSRP2 binding protein Hs.301532 AI346546	0.630611
IMAGE:626544	112199 MYO10 myosin X Hs.61638 AA187977	0.632633
IMAGE:950890	115942 KIF5B kinesin family member 5B Hs.149436 AA608707	0.632942
IMAGE:277508	118024 ASB13 ankyrin repeat and SOCS box-containing 13 Hs.99603 N48748	0.633028
IMAGE:1931664	311953 FLJ13231 hypothetical protein FLJ13231 Hs.156148 AI333214	0.635561
IMAGE:1573504	307610 Homo sapiens cDNA FLJ20667 fis, clone KAIA596 Hs.18955 AA969785	0.635774
IMAGE:824421	224364 NUDT5 nudix (nucleoside diphosphate linked moiety X)-type motif 5 Hs.301957 AA490236	0.636928
IMAGE:1048603	105768 ESTs, Weakly similar to T31613 hypothetical protein Y50E8A.i - Caenorhabditis elegans [C.elegans] Hs.135078 AA608871	0.638635
IMAGE:1570318	225997 Homo sapiens, Similar to RIKEN cDNA 1110006I11 gene, clone IMAGE:4025493, mRNA, partial cds Hs.343579 AA932558	0.639295
IMAGE:66555	106179 GTPBP2 GTP binding protein 2 Hs.13011 T67069	0.639881
IMAGE:731410	104339 ESTs, Weakly similar to AF082568 1 zinc finger type transcription factor MZF-3 [M.musculus] Hs.356817 AA412250	0.641408
IMAGE:250699	109187 Homo sapiens, nuclear factor of kappa light polypeptide gene enhancer in B-cells inhibitor, epsilon, clone MGC:39271 IMAGE:4890949, mRNA, complete cds Hs.182885 H95988	0.642341
IMAGE:127099	112578 PARD3 par-3 partitioning defective 3 homolog (C. elegans) Hs.72249 R08116	0.642569
IMAGE:1635286	307360 ITGB4BP integrin beta 4 binding protein Hs.5215 AI017019	0.643022
IMAGE:1650748	310588 Homo sapiens cDNA FLJ23705 fis, clone HEP11066 Hs.49136 AI022800	0.643837
IMAGE:304908	108818 E2F3 E2F transcription factor 3 Hs.1189 N92519	0.64386
IMAGE:309288	107410 RFC4 replication factor C (activator 1) 4 (37kD) Hs.35120 N93924	0.645091
IMAGE:1540949	314225 AA907749	0.645885
IMAGE:1563497	309072 CSNK2A1 casein kinase 2, alpha 1 polypeptide Hs.155140 AA954443	0.646438
IMAGE:448156	224109 FLJ22490 hypothetical protein FLJ22490 Hs.153746 AA702149	0.647288
IMAGE:810452	101350 TOMM34 translocase of outer mitochondrial membrane 34 Hs.76927 AA457118	0.647802
IMAGE:825224	118825 RAE1 RAE1 RNA export 1 homolog (S. pombe) Hs.196209 AA504128	0.648918
IMAGE:882515	116360 EIF3S9 eukaryotic translation initiation factor 3, subunit 9 (eta, 116kD) Hs.57783 AA676471	0.652815
IMAGE:198960	112477 LOC51604 CGI-06 protein Hs.84038 H82992	0.654965
IMAGE:843058	113782 KIAA1688 KIAA1688 protein Hs.105685 AA485978	0.655702
IMAGE:489706	224328 ARFGEF2 ADP-ribosylation factor guanine nucleotide-exchange factor 2 (brefeldin A-inhibited) Hs.118249 AA099582	0.657283
IMAGE:76196	99501 FTSJ3 FtsJ homolog 3 (E. coli) Hs.257486 T59668	0.657512
IMAGE:950482	100090 SNRPB small nuclear ribonucleoprotein polypeptides B and B1 Hs.83753 AA599116	0.657576
IMAGE:825289	225245 TRRAP transformation/transcription domain-associated protein Hs.203952 AA504459	0.658503
IMAGE:278572	222512 Homo sapiens cDNA FLJ23705 fis, clone HEP11066 Hs.49136 N66178	0.659235
IMAGE:770838	112519 SLC12A7 solute carrier family 12 (potassium/chloride transporters), member 7 Hs.172613 AA427732	0.660382
IMAGE:1896673	319770 ESTs Hs.283705 AI299719	0.664062
IMAGE:162549	310786 RG083M05.2 hypothetical protein RG083M05.2 Hs.21145 H28544	0.664851
IMAGE:813693	102005 ESTs, Highly similar to F Chain F, Crystal Structure Of The Rhoa.Gdp-Rhogdi Complex [H.sapiens] Hs.355921 AA453756	0.665324
IMAGE:897814	100278 PEX1 peroxisome biogenesis factor 1 Hs.99847 AA598527	0.66709
IMAGE:796409	105544 RNASE3L putative ribonuclease III Hs.49163 AA459956	0.667237
IMAGE:435561	108171 BYSL bystin-like Hs.106880 AA701929	0.66791
IMAGE:856427	114039 TRIP13 thyroid hormone receptor interactor 13 Hs.6566 AA630784	0.668403
IMAGE:756627	118478 KIAA0255 KIAA0255 gene product Hs.79305 AA481480	0.668405
IMAGE:50898	107141 PTE1 **peroxisomal acyl-CoA thioesterase Hs.283476 H18458	0.668484
IMAGE:795606	116911 MGC5309 hypothetical protein MGC5309 Hs.13885 AA460004	0.670277
IMAGE:320510	100023 FLJ14600 hypothetical protein FLJ14600 Hs.100861 W04668	0.671253
IMAGE:462064	222914 C20orf9 chromosome 20 open reading frame 9 Hs.24994 AA705343	0.672848
IMAGE:244073	101055 ARFGEF2 ADP-ribosylation factor guanine nucleotide-exchange factor 2 (brefeldin A-inhibited) Hs.118249 N34053	0.673383
IMAGE:249618	105807 CRR9 cisplatin resistance related protein CRR9p Hs.323769 H84443	0.674177
IMAGE:810509	99852 RRBP1 ribosome binding protein 1 homolog 180kD (dog) Hs.98614 AA464540	0.67449
IMAGE:856504	221971 WAC WW domain-containing adapter with a coiled-coil region Hs.70333 AA633545	0.674659
IMAGE:773465	227078 Homo sapiens cDNA FLJ23759 fis, clone HEP18170 Hs.26966 AA427885	0.675039
IMAGE:814109	221354 POLS polymerase (DNA directed) sigma Hs.225951 AA465382	0.675205
IMAGE:773261	118971 DKFZP434A0225 hypothetical protein Hs.83293 AA425323	0.676813
IMAGE:366971	112387 TOP2A topoisomerase (DNA) II alpha (170kD) Hs.156346 AA026682	0.678079
IMAGE:510318	101641 GRB7 growth factor receptor-bound protein 7 Hs.86859 AA053218	0.678817
IMAGE:41295	226083 SPS selenium donor protein Hs.124027 R56139	0.680588
IMAGE:810408	106574 SDBCAG84 serologically defined breast cancer antigen 84 Hs.169992 AA457092	0.682199
IMAGE:51826	110141 NNT nicotinamide nucleotide transhydrogenase Hs.18136 H22944	0.685203
IMAGE:859912	225794 TDE1 tumor differentially expressed 1 Hs.272168 AA679489	0.685667
IMAGE:322160	110889 PTEN phosphatase and tensin homolog (mutated in multiple advanced cancers 1) Hs.10712 W37855	0.686683
IMAGE:280196	118788 MTMR8 myotubularin related protein 8 Hs.48802 N49250	0.687726
IMAGE:1901696	310589 FLJ11193 hypothetical protein FLJ11193 Hs.151046 AI300780	0.689261
IMAGE:203351	107835 BET1 BET1 homolog (S. cerevisiae) Hs.23103 H54289	0.690333
IMAGE:825470	100279 TOP2A topoisomerase (DNA) II alpha (170kD) Hs.156346 AA504348	0.690352
IMAGE:129865	98982 STK15 **serine/threonine kinase 15 Hs.250822 R11407	0.690429
IMAGE:824460	226862 PINX1 PIN2-interacting protein 1 Hs.99829 AA490319	0.690518
IMAGE:1555406	308968 PEAS testis intracellular mediator protein Hs.281706 AA975186	0.691457
IMAGE:1055547	224728 Homo sapiens CDC91 cell division cycle 91-like 1 (S. cerevisiae) (CDC91L1), mRNA Hs.62918 AA620831	0.692945
IMAGE:810235	109335 ESTs Hs.283705 AA464707	0.694471
IMAGE:1573946	307423 MRPS30 mitochondrial ribosomal protein S30 Hs.28555 AA938494	0.694495
IMAGE:845519	111575 ATP5C1 ATP synthase, H+ transporting, mitochondrial F1 complex, gamma polypeptide 1 Hs.155433 AA644234	0.695366
IMAGE:429182	101211 DPM1 dolichyl-phosphate mannosyltransferase polypeptide 1, catalytic subunit Hs.5085 AA004759	0.699401
IMAGE:460646	223440 MYO10 myosin X Hs.61638 AA700471	0.700222
IMAGE:825386	225298 ATP5H ATP synthase, H+ transporting, mitochondrial F0 complex, subunit d Hs.64593 AA504246	0.700235
IMAGE:41315	222229 **Homo sapiens cDNA FLJ31207 fis, clone KIDNE2003357 Hs.293788 R56780	0.701092
IMAGE:845311	225393 DKFZP566F084 DKFZP566F084 protein Hs.32990 AA773458	0.703832
IMAGE:811121	102944 Homo sapiens mRNA; cDNA DKFZp586B1922 (from clone DKFZp586B1922) Hs.184779 AA485688	0.705434
IMAGE:1569989	222943 GW128 GW128 protein Hs.182238 AA962407	0.710681
IMAGE:825583	111236 RALY RNA binding protein (autoantigenic, hnRNP-associated with lethal yellow) Hs.74111 AA504617	0.714927
IMAGE:840702	104234 SPS selenium donor protein Hs.124027 AA486372	0.716054
IMAGE:1893749	312921 ESTs Hs.351170 AI280239	0.716505
IMAGE:365147	121349 ERBB2 v-erb-b2 erythroblastic leukemia viral oncogene homolog 2, neuro/glioblastoma derived oncogene homolog (avian) Hs.323910 AA025141	0.719402
IMAGE:884425	120259 CCT5 chaperonin containing TCP1, subunit 5 (epsilon) Hs.1600 AA629692	0.721906
IMAGE:263342	223606 C20orf111 chromosome 20 open reading frame 111 Hs.75798 H99997	0.722159
IMAGE:415589	221829 MGC9753 hypothetical gene MGC9753 Hs.91668 W78824	0.724136
IMAGE:293104	101821 PHYH phytanoyl-CoA hydroxylase (Refsum disease) Hs.172887 N63845	0.724204
IMAGE:230235	102750 CRFG G protein-binding protein CRFG Hs.215766 H94877	0.726386
IMAGE:838636	116312 RAB22A RAB22A, member RAS oncogene family Hs.288968 AA457216	0.738049
IMAGE:236059	100006 GRB7 growth factor receptor-bound protein 7 Hs.86859 H53702	0.738488
IMAGE:783729	101969 ERBB2 v-erb-b2 erythroblastic leukemia viral oncogene homolog 2, neuro/glioblastoma derived oncogene homolog (avian) Hs.323910 AA443351	0.742968
IMAGE:281904	112312 KIAA0349 KIAA0349 protein Hs.15303 N51858	0.743465
IMAGE:434968	226249 ATP5E ATP synthase, H+ transporting, mitochondrial F1 complex, epsilon subunit Hs.177530 AA700688	0.747849
IMAGE:344168	224313 POLL polymerase (DNA directed), lambda Hs.129903 W69567	0.756805
IMAGE:878373	224327 OBTP over-expressed breast tumor protein Hs.347297 AA670330	0.757126
IMAGE:1630411	307532 AA984759	0.760587
IMAGE:811729	119188 DKFZP434A0225 hypothetical protein Hs.83293 AA463263	0.764056
IMAGE:141768	118663 ERBB2 v-erb-b2 erythroblastic leukemia viral oncogene homolog 2, neuro/glioblastoma derived oncogene homolog (avian) Hs.323910 R70462	0.770952
IMAGE:347434	116349 SC65 nucleolar autoantigen (55kD) similar to rat synaptonemal complex protein Hs.207251 W81191	0.774433
IMAGE:1871789	319445 PHYH phytanoyl-CoA hydroxylase (Refsum disease) Hs.172887 AI269774	0.791632
IMAGE:1631747	220261 MEA male-enhanced antigen Hs.278362 AI025120	0.800031
IMAGE:153977	116815 POP4 POP4 (processing of precursor , S. cerevisiae) homolog Hs.82238 R67616	0.802401
IMAGE:782800	106048 UQCRFS1 ubiquinol-cytochrome c reductase, Rieske iron-sulfur polypeptide 1 Hs.3712 AA448184	0.828572
IMAGE:291891	116786 DKFZP762D096 hypothetical protein DKFZp762D096 Hs.54320 N73011	0.872049
IMAGE:767775	120440 LOC51242 hypothetical protein Hs.12101 AA418081	0.874769
IMAGE:788309	119093 RMP RPB5-mediating protein Hs.7943 AA450020	0.876656

## Sheet: TtestClones
exprID	Name	Chr	Target Start	Target End	dist2Clone	nSamp	Ttest	Dif(T-N)	corPears	pvPears	fdrPears	holmPears	corSpear	pvSpear	fdrSpear	holmSpear	corKend	pvKend	fdrKend	holmKend
IMAGE:767775	120440 LOC51242 hypothetical protein Hs.12101 AA418081	17	35330901	35331367	193	15	#N/A	#N/A	0.874769	0	0	0	0.380422	0.00122006	0.0112704	1	0.263481	0.00123758	0.0112085	1
IMAGE:291891	116786 DKFZP762D096 hypothetical protein DKFZp762D096 Hs.54320 N73011	19	34884656	34891204	119	15	#N/A	#N/A	0.872049	0	0	0	0.316531	0.00662759	0.0356852	1	0.232457	0.00405795	0.0249597	1
IMAGE:788309	119093 RMP RPB5-mediating protein Hs.7943 AA450020	19	35197823	35198439	191	15	1	0.629974	0.876656	0	0	0	0.372749	0.00150979	0.0127333	1	0.273066	0.000855015	0.00867765	1
IMAGE:782800	106048 UQCRFS1 ubiquinol-cytochrome c reductase, Rieske iron-sulfur polypeptide 1 Hs.3712 AA448184	19	34390016	34390450	75	14	#N/A	#N/A	0.828572	0	0	0	0.462265	9.15766e-05	0.00188363	0.403303	0.339434	4.83416e-05	0.0011775	0.214588
IMAGE:1631747	220261 MEA male-enhanced antigen Hs.278362 AI025120	6	43087942	43088747	119	14	1	0.310181	0.800031	5.21805e-15	4.82983e-12	2.41283e-11	0.548005	3.49302e-06	0.000237731	0.0159317	0.400221	2.5859e-06	0.000238465	0.0118434
IMAGE:1871789	319445 PHYH phytanoyl-CoA hydroxylase (Refsum disease) Hs.172887 AI269774	10	13359804	13359956	370	9	1	-0.924369	0.791632	6.92779e-14	5.09407e-11	3.20272e-10	0.605036	4.42272e-07	7.31012e-05	0.00203489	0.449833	3.05213e-07	5.44833e-05	0.0014052
IMAGE:347434	116349 SC65 nucleolar autoantigen (55kD) similar to rat synaptonemal complex protein Hs.207251 W81191	17	37211730	37212234	463	14	#N/A	#N/A	0.774433	7.70495e-14	5.09407e-11	3.56123e-10	0.526992	7.35467e-06	0.000378622	0.0333902	0.371255	1.0028e-05	0.000464094	0.0454166
IMAGE:141768	118663 ERBB2 v-erb-b2 erythroblastic leukemia viral oncogene homolog 2, neuro/glioblastoma derived oncogene homolog (avian) Hs.323910 R70462	17	35137511	35137878	0	14	#N/A	#N/A	0.770952	2.89324e-13	1.67374e-10	1.33697e-09	0.453217	0.000159764	0.00279015	0.697351	0.32408	0.000126842	0.00227529	0.554426
IMAGE:811729	119188 DKFZP434A0225 hypothetical protein Hs.83293 AA463263	7	91674889	91675344	214	8	1	0.582555	0.764056	3.94129e-13	1.97971e-10	1.82088e-09	0.502321	2.35569e-05	0.00070793	0.105417	0.367773	1.40603e-05	0.000524008	0.0633415
IMAGE:153977	116815 POP4 POP4 (processing of precursor , S. cerevisiae) homolog Hs.82238 R67616	19	34799123	34799981	207	14	#N/A	#N/A	0.802401	4.27769e-13	1.97971e-10	1.97586e-09	0.202105	0.0751548	0.187603	1	0.136759	0.0762172	0.187226	1
IMAGE:878373	224327 OBTP over-expressed breast tumor protein Hs.347297 AA670330	6	41865005	41865607	1342	14	1	0.541822	0.757126	5.3868e-13	2.21538e-10	2.48763e-09	0.510835	1.44143e-05	0.000548565	0.0649799	0.367056	1.24319e-05	0.000483468	0.0560803
IMAGE:1630411	307532 AA984759	20	42560778	42561217	17	25	1	0.475749	0.760587	5.74429e-13	2.21538e-10	2.65214e-09	0.698628	0	0	0	0.5156	2.1578e-09	1.99726e-06	9.97765e-06
IMAGE:344168	224313 POLL polymerase (DNA directed), lambda Hs.129903 W69567	10	103328630	103329024	43	9	#N/A	#N/A	0.756805	1.32672e-12	4.72311e-10	6.12412e-09	0.514193	1.71657e-05	0.000597315	0.0771771	0.374399	1.18643e-05	0.00047997	0.0535899
IMAGE:434968	226249 ATP5E ATP synthase, H+ transporting, mitochondrial F1 complex, epsilon subunit Hs.177530 AA700688	20	57037135	57037524	103	23	1	0.303435	0.747849	1.43152e-12	4.7322e-10	6.60647e-09	0.564223	1.38181e-06	0.000133229	0.00633007	0.389473	3.84718e-06	0.000278199	0.0175624
IMAGE:281904	112312 KIAA0349 KIAA0349 protein Hs.15303 N51858	6	42768530	42769220	438	14	#N/A	#N/A	0.743465	3.37519e-12	1.04136e-09	1.55731e-08	0.381194	0.00129872	0.0117268	1	0.263118	0.00136607	0.0120505	1
IMAGE:783729	101969 ERBB2 v-erb-b2 erythroblastic leukemia viral oncogene homolog 2, neuro/glioblastoma derived oncogene homolog (avian) Hs.323910 AA443351	17	35127102	35138356	5	13	#N/A	#N/A	0.742968	5.34151e-12	1.54503e-09	2.46404e-08	0.303767	0.00931242	0.0447159	1	0.21285	0.00813388	0.0402175	1
IMAGE:236059	100006 GRB7 growth factor receptor-bound protein 7 Hs.86859 H53702	17	35156776	35157064	19	14	1	0.505859	0.738488	8.22953e-12	2.24037e-09	3.79546e-08	0.321866	0.00622882	0.0343587	1	0.224866	0.00556654	0.0310011	1
IMAGE:263342	223606 C20orf111 chromosome 20 open reading frame 111 Hs.75798 H99997	20	42258554	42258962	220	26	1	0.475089	0.722159	1.74287e-11	4.34492e-09	8.03639e-08	0.607631	1.5845e-07	3.18828e-05	0.000729819	0.448689	1.27709e-07	3.11071e-05	0.000588737
IMAGE:884425	120259 CCT5 chaperonin containing TCP1, subunit 5 (epsilon) Hs.1600 AA629692	5	10315640	10318033	38	15	1	0.936407	0.721906	1.78378e-11	4.34492e-09	8.22325e-08	0.419888	0.000377626	0.00498948	1	0.299417	0.00029179	0.00411709	1
IMAGE:230235	102750 CRFG G protein-binding protein CRFG Hs.215766 H94877	10	1048404	1053710	467	10	1	0.977313	0.726386	2.53462e-11	5.8651e-09	1.1682e-07	0.581813	8.89278e-07	0.000105528	0.00408179	0.430552	5.85537e-07	8.7415e-05	0.0026923
IMAGE:838636	116312 RAB22A RAB22A, member RAS oncogene family Hs.288968 AA457216	20	56368998	56369333	771	21	1	0.549747	0.738049	2.86605e-11	6.31623e-09	1.32068e-07	0.679611	9.45598e-09	4.03106e-06	4.36772e-05	0.512888	8.75791e-09	4.52252e-06	4.04703e-05
IMAGE:293104	101821 PHYH phytanoyl-CoA hydroxylase (Refsum disease) Hs.172887 N63845	10	13359805	13377533	361	9	1	-0.932638	0.724204	3.08502e-11	6.48976e-09	1.42127e-07	0.534603	7.43887e-06	0.000378622	0.033765	0.392301	4.74095e-06	0.000284895	0.0215808
IMAGE:365147	121349 ERBB2 v-erb-b2 erythroblastic leukemia viral oncogene homolog 2, neuro/glioblastoma derived oncogene homolog (avian) Hs.323910 AA025141	17	35137853	35138437	0	15	#N/A	#N/A	0.719402	3.25375e-11	6.54712e-09	1.49868e-07	0.426033	0.000345087	0.00469724	1	0.303097	0.000278586	0.00406011	1
IMAGE:840702	104234 SPS selenium donor protein Hs.124027 AA486372	10	13401105	13426802	316	9	1	0.437169	0.716054	6.32401e-11	1.21948e-08	2.91221e-07	0.474321	7.70689e-05	0.00168243	0.340413	0.344518	5.02782e-05	0.00121826	0.223135
IMAGE:1569989	222943 GW128 GW128 protein Hs.182238 AA962407	20	42969114	42969505	45	25	1	0.384064	0.710681	6.9882e-11	1.29366e-08	3.21737e-07	0.61786	1.16126e-07	2.57038e-05	0.000535223	0.445784	1.92164e-07	3.86667e-05	0.000885106
IMAGE:1893749	312921 ESTs Hs.351170 AI280239	5	43211735	43212106	1892	16	1	0.732354	0.716505	8.79097e-11	1.56479e-08	4.04648e-07	0.46894	0.000106013	0.00211477	0.466137	0.332846	9.79556e-05	0.0019291	0.430504
IMAGE:415589	221829 MGC9753 hypothetical gene MGC9753 Hs.91668 W78824	17	35080959	35081681	57	13	#N/A	#N/A	0.724136	9.70773e-11	1.66146e-08	4.4675e-07	0.372865	0.00225555	0.0169184	1	0.269183	0.00155117	0.0129582	1
IMAGE:825583	111236 RALY RNA binding protein (autoantigenic, hnRNP-associated with lethal yellow) Hs.74111 AA504617	20	32045488	32131519	52	24	#N/A	#N/A	0.714927	1.0052e-10	1.66146e-08	4.62494e-07	0.640858	5.487e-08	1.58712e-05	0.000253115	0.455721	1.70641e-07	3.76061e-05	0.000786316
IMAGE:845311	225393 DKFZP566F084 DKFZP566F084 protein Hs.32990 AA773458	10	103351018	103359383	69	9	#N/A	#N/A	0.703832	1.24928e-10	1.97265e-08	5.7467e-07	0.385144	0.00116381	0.0109031	1	0.264915	0.00127713	0.0114768	1
IMAGE:429182	101211 DPM1 dolichyl-phosphate mannosyltransferase polypeptide 1, catalytic subunit Hs.5085 AA004759	20	48984811	49008447	177	26	1	0.684685	0.699401	1.27873e-10	1.97265e-08	5.88088e-07	0.776331	0	0	0	0.577415	1.65321e-11	7.65106e-08	7.65106e-08
IMAGE:811121	102944 Homo sapiens mRNA; cDNA DKFZp586B1922 (from clone DKFZp586B1922) Hs.184779 AA485688	17	35532457	35536026	25	12	#N/A	#N/A	0.705434	1.55363e-10	2.31942e-08	7.1436e-07	0.256194	0.0242137	0.0847664	1	0.18017	0.0209794	0.0770514	1
IMAGE:825386	225298 ATP5H ATP synthase, H+ transporting, mitochondrial F0 complex, subunit d Hs.64593 AA504246	17	70546552	70550337	25	11	#N/A	#N/A	0.700235	1.68395e-10	2.43541e-08	7.74111e-07	0.400965	0.00073927	0.00779466	1	0.286028	0.000562449	0.00650754	1
IMAGE:845519	111575 ATP5C1 ATP synthase, H+ transporting, mitochondrial F1 complex, gamma polypeptide 1 Hs.155433 AA644234	10	7884292	7889766	50	10	#N/A	#N/A	0.695366	1.78592e-10	2.50461e-08	8.20808e-07	0.539766	4.22113e-06	0.000264552	0.0192357	0.384597	4.99204e-06	0.000292445	0.0227138
IMAGE:825470	100279 TOP2A topoisomerase (DNA) II alpha (170kD) Hs.156346 AA504348	17	35798305	35798834	44	13	1	1.19652	0.690352	2.68481e-10	3.55381e-08	1.23367e-06	0.277012	0.0147994	0.0610988	1	0.196339	0.0120614	0.0526604	1
IMAGE:1573946	307423 MRPS30 mitochondrial ribosomal protein S30 Hs.28555 AA938494	5	44851080	44851371	3531	16	1	0.539302	0.694495	2.68763e-10	3.55381e-08	1.2347e-06	0.530582	7.44482e-06	0.000378622	0.0337846	0.384447	5.98698e-06	0.00032325	0.0272048
IMAGE:1055547	224728 Homo sapiens CDC91 cell division cycle 91-like 1 (S. cerevisiae) (CDC91L1), mRNA Hs.62918 AA620831	20	32612006	32612411	471	26	1	0.410943	0.692945	3.04366e-10	3.91279e-08	1.39795e-06	0.680646	8.48637e-10	5.6107e-07	3.9224e-06	0.500274	6.09344e-09	4.02863e-06	2.81639e-05
IMAGE:460646	223440 MYO10 myosin X Hs.61638 AA700471	5	16718412	16718841	35	16	#N/A	#N/A	0.700222	3.36265e-10	4.20604e-08	1.54413e-06	0.551026	4.38876e-06	0.000264552	0.019982	0.4055	2.85073e-06	0.000238465	0.0130392
IMAGE:129865	98982 STK15 **serine/threonine kinase 15 Hs.250822 R11407	20	54378127	54378471	0	22	1	0.942786	0.690429	3.71835e-10	4.44625e-08	1.7071e-06	0.573692	1.0713e-06	0.000117773	0.00491513	0.393202	3.77147e-06	0.000278199	0.0172243
IMAGE:203351	107835 BET1 BET1 homolog (S. cerevisiae) Hs.23103 H54289	7	93267225	93278315	142	9	1	0.399743	0.690333	3.74684e-10	4.44625e-08	1.7198e-06	0.452411	0.000145668	0.00264373	0.637152	0.324103	0.000111745	0.00212821	0.490112
IMAGE:810408	106574 SDBCAG84 serologically defined breast cancer antigen 84 Hs.169992 AA457092	20	33607404	33608819	1467	26	#N/A	#N/A	0.682199	5.12111e-10	5.92512e-08	2.35008e-06	0.675347	1.06742e-09	6.17504e-07	4.93256e-06	0.498941	4.99543e-09	3.85314e-06	2.30939e-05
IMAGE:51826	110141 NNT nicotinamide nucleotide transhydrogenase Hs.18136 H22944	5	43713602	43741347	2407	15	#N/A	#N/A	0.685203	5.6007e-10	6.24698e-08	2.5696e-06	0.519713	1.17197e-05	0.000472002	0.0529143	0.376574	8.99832e-06	0.000429322	0.0407804
IMAGE:1901696	310589 FLJ11193 hypothetical protein FLJ11193 Hs.151046 AI300780	5	31590530	31590922	66	15	#N/A	#N/A	0.689261	5.67482e-10	6.24698e-08	2.60304e-06	0.508053	2.18766e-05	0.000691808	0.0980945	0.363898	1.99536e-05	0.000653723	0.0895516
IMAGE:41295	226083 SPS selenium donor protein Hs.124027 R56139	10	13400443	13400926	329	9	1	0.562907	0.680588	5.80424e-10	6.24698e-08	2.66183e-06	0.499515	2.27063e-05	0.000691808	0.101679	0.352725	2.54533e-05	0.000774985	0.113954
IMAGE:824460	226862 PINX1 PIN2-interacting protein 1 Hs.99829 AA490319	8	10660078	10660739	66	22	#N/A	#N/A	0.690518	7.17522e-10	7.54703e-08	3.28984e-06	0.283142	0.015054	0.0615458	1	0.19508	0.0145268	0.0592758	1
IMAGE:859912	225794 TDE1 tumor differentially expressed 1 Hs.272168 AA679489	20	42561275	42561642	17	26	1	0.749354	0.685667	7.48313e-10	7.69599e-08	3.43027e-06	0.619991	1.31319e-07	2.76247e-05	0.000604985	0.454572	1.43619e-07	3.32335e-05	0.000661941
IMAGE:322160	110889 PTEN phosphatase and tensin homolog (mutated in multiple advanced cancers 1) Hs.10712 W37855	10	89715411	89716572	102	12	#N/A	#N/A	0.686683	9.60333e-10	9.51102e-08	4.40121e-06	0.51335	2.07433e-05	0.000685714	0.0931166	0.371045	1.65047e-05	0.000578664	0.0742215
IMAGE:366971	112387 TOP2A topoisomerase (DNA) II alpha (170kD) Hs.156346 AA026682	17	35802470	35806198	49	13	1	1.02443	0.678079	9.65899e-10	9.51102e-08	4.42575e-06	0.312407	0.00727788	0.0380513	1	0.219178	0.00628033	0.0337697	1
IMAGE:244073	101055 ARFGEF2 ADP-ribosylation factor guanine nucleotide-exchange factor 2 (brefeldin A-inhibited) Hs.118249 N34053	20	47084992	47085937	61	27	1	0.456487	0.673383	1.00622e-09	9.70165e-08	4.6095e-06	0.727188	0	0	0	0.539912	2.79676e-10	4.31446e-07	1.29378e-06
IMAGE:810235	109335 ESTs Hs.283705 AA464707	12	68258033	68258415	40	9	1	0.337292	0.694471	1.03908e-09	9.81401e-08	4.75899e-06	0.263241	0.0240635	0.0846247	1	0.17919	0.0244942	0.0849768	1
IMAGE:773261	118971 DKFZP434A0225 hypothetical protein Hs.83293 AA425323	7	91661760	91673302	221	9	1	0.908547	0.676813	1.06242e-09	9.8338e-08	4.86484e-06	0.558692	2.15707e-06	0.000180873	0.00986645	0.379596	7.70252e-06	0.000391728	0.034954
IMAGE:320510	100023 FLJ14600 hypothetical protein FLJ14600 Hs.100861 W04668	10	89502853	89503550	111	12	#N/A	#N/A	0.671253	1.18056e-09	1.02078e-07	5.40462e-06	0.520527	9.6575e-06	0.000435082	0.0437291	0.395227	2.81782e-06	0.000238465	0.0128971
IMAGE:814109	221354 POLS polymerase (DNA directed) sigma Hs.225951 AA465382	5	6809220	6810125	444	15	1	0.434159	0.675205	1.19828e-09	1.02078e-07	5.48451e-06	0.41975	0.000419997	0.00535468	1	0.30107	0.000303387	0.00417879	1
IMAGE:773465	227078 Homo sapiens cDNA FLJ23759 fis, clone HEP18170 Hs.26966 AA427885	6	42963643	42965558	242	14	1	0.392412	0.675039	1.21324e-09	1.02078e-07	5.5518e-06	0.355914	0.00254943	0.0182728	1	0.256722	0.00173044	0.0140254	1
IMAGE:856504	221971 WAC WW domain-containing adapter with a coiled-coil region Hs.70333 AA633545	10	28948500	28948895	668	10	1	0.49981	0.674659	1.248e-09	1.02078e-07	5.7096e-06	0.38023	0.00133432	0.01183	1	0.267364	0.00116448	0.0107723	1
IMAGE:41315	222229 **Homo sapiens cDNA FLJ31207 fis, clone KIDNE2003357 Hs.293788 R56780	5	43610060	43610471	2290	16	#N/A	#N/A	0.701092	1.25643e-09	1.02078e-07	5.74689e-06	0.527077	2.32323e-05	0.00070274	0.103988	0.389339	1.35095e-05	0.000508309	0.0608739
IMAGE:810509	99852 RRBP1 ribosome binding protein 1 homolog 180kD (dog) Hs.98614 AA464540	20	17542745	17548322	115	21	#N/A	#N/A	0.67449	1.26383e-09	1.02078e-07	5.77949e-06	0.628154	6.64355e-08	1.80861e-05	0.0003064	0.460023	8.08507e-08	2.37082e-05	0.000373045
IMAGE:795606	116911 MGC5309 hypothetical protein MGC5309 Hs.13885 AA460004	5	6425039	6425303	59	15	1	0.355152	0.670277	1.26963e-09	1.02078e-07	5.80474e-06	0.539056	4.35938e-06	0.000264552	0.0198526	0.393956	3.01959e-06	0.000245169	0.0138056
IMAGE:249618	105807 CRR9 cisplatin resistance related protein CRR9p Hs.323769 H84443	5	1383394	1388227	9	18	#N/A	#N/A	0.674177	1.2936e-09	1.02078e-07	5.91306e-06	0.47604	6.34875e-05	0.00144029	0.280932	0.339913	5.42154e-05	0.00126085	0.240174
IMAGE:1555406	308968 PEAS testis intracellular mediator protein Hs.281706 AA975186	6	43096580	43097006	110	14	#N/A	#N/A	0.691457	1.30134e-09	1.02078e-07	5.94711e-06	0.444877	0.000297645	0.0042275	1	0.326954	0.000164002	0.00276948	0.714227
IMAGE:462064	222914 C20orf9 chromosome 20 open reading frame 9 Hs.24994 AA705343	20	41704571	41709262	71	25	1	0.689073	0.672848	1.4275e-09	1.10108e-07	6.52227e-06	0.708264	0	0	0	0.518764	1.73516e-09	1.99726e-06	8.02513e-06
IMAGE:435561	108171 BYSL bystin-like Hs.106880 AA701929	6	42008227	42008760	1199	14	1	0.78455	0.66791	1.51306e-09	1.14794e-07	6.91164e-06	0.467775	7.51808e-05	0.00165684	0.332224	0.325028	9.4495e-05	0.00189822	0.415872
IMAGE:280196	118788 MTMR8 myotubularin related protein 8 Hs.48802 N49250	8	11220381	11220679	57	20	#N/A	#N/A	0.687726	1.713e-09	1.27867e-07	7.82328e-06	0.527292	1.65613e-05	0.00058508	0.0744926	0.396233	6.70622e-06	0.00035674	0.0304596
IMAGE:756627	118478 KIAA0255 KIAA0255 gene product Hs.79305 AA481480	20	30217901	30218719	174	23	1	0.346165	0.668405	1.97709e-09	1.45238e-07	9.02741e-06	0.734483	0	0	0	0.551141	1.73293e-10	4.01001e-07	8.01828e-07
IMAGE:510318	101641 GRB7 growth factor receptor-bound protein 7 Hs.86859 AA053218	17	35154416	35157035	18	13	1	0.503702	0.678817	2.3655e-09	1.71055e-07	1.07985e-05	0.32596	0.00642317	0.0349945	1	0.23119	0.00518112	0.02947	1
IMAGE:278572	222512 Homo sapiens cDNA FLJ23705 fis, clone HEP11066 Hs.49136 N66178	8	127633964	127634937	117	29	#N/A	#N/A	0.659235	2.83909e-09	2.02143e-07	1.29576e-05	0.428194	0.000289885	0.00419246	1	0.304106	0.000238821	0.00363574	1
IMAGE:796409	105544 RNASE3L putative ribonuclease III Hs.49163 AA459956	5	31437003	31465388	206	14	1	0.697341	0.667237	2.91259e-09	2.03302e-07	1.32902e-05	0.375439	0.00165118	0.0135654	1	0.260575	0.00163253	0.013379	1
IMAGE:897814	100278 PEX1 peroxisome biogenesis factor 1 Hs.99847 AA598527	7	91760986	91761462	128	9	1	0.375232	0.66709	2.94323e-09	2.03302e-07	1.3427e-05	0.518107	1.46726e-05	0.000548565	0.0661147	0.353212	3.34025e-05	0.000914715	0.148975
IMAGE:825289	225245 TRRAP transformation/transcription domain-associated protein Hs.203952 AA504459	7	98255087	98255515	187	9	1	0.441661	0.658503	2.99107e-09	2.03568e-07	1.36422e-05	0.231399	0.0352362	0.109887	1	0.15348	0.0389604	0.117542	1
IMAGE:950482	100090 SNRPB small nuclear ribonucleoprotein polypeptides B and B1 Hs.83753 AA599116	20	2390287	2391866	97	20	1	0.722145	0.657576	3.19471e-09	2.12188e-07	1.45679e-05	0.630753	4.46903e-08	1.4151e-05	0.000206246	0.453101	9.7333e-08	2.50254e-05	0.000448802
IMAGE:76196	99501 FTSJ3 FtsJ homolog 3 (E. coli) Hs.257486 T59668	17	59250524	59251007	1225	12	#N/A	#N/A	0.657512	3.20941e-09	2.12188e-07	1.46317e-05	0.406777	0.00056565	0.00656467	1	0.284882	0.000533602	0.00629977	1
IMAGE:856427	114039 TRIP13 thyroid hormone receptor interactor 13 Hs.6566 AA630784	5	961528	969081	412	18	1	0.8818	0.668403	3.63329e-09	2.36829e-07	1.65605e-05	0.440921	0.000268181	0.00398797	1	0.31089	0.000252051	0.00377505	1
IMAGE:489706	224328 ARFGEF2 ADP-ribosylation factor guanine nucleotide-exchange factor 2 (brefeldin A-inhibited) Hs.118249 AA099582	20	47085899	47086637	60	27	#N/A	#N/A	0.657283	4.36287e-09	2.80436e-07	1.98816e-05	0.689021	0	0	0	0.493153	9.77208e-09	4.52252e-06	4.51373e-05
IMAGE:882515	116360 EIF3S9 eukaryotic translation initiation factor 3, subunit 9 (eta, 116kD) Hs.57783 AA676471	7	2179409	2185613	13	12	1	0.812392	0.652815	4.46479e-09	2.83055e-07	2.03416e-05	0.478347	5.10478e-05	0.00123691	0.22655	0.350292	2.86717e-05	0.000828674	0.128189
IMAGE:770838	112519 SLC12A7 solute carrier family 12 (potassium/chloride transporters), member 7 Hs.172613 AA427732	5	1103495	1103826	273	19	1	0.389391	0.660382	4.71395e-09	2.94813e-07	2.1472e-05	0.391319	0.0010679	0.0102536	1	0.275199	0.000945947	0.00921651	1
IMAGE:825224	118825 RAE1 RAE1 RNA export 1 homolog (S. pombe) Hs.196209 AA504128	20	55381990	55386920	46	23	1	0.818906	0.648918	5.84661e-09	3.60775e-07	2.66255e-05	0.414861	0.000441571	0.00553819	1	0.287004	0.000489393	0.00592437	1
IMAGE:813693	102005 ESTs, Highly similar to F Chain F, Crystal Structure Of The Rhoa.Gdp-Rhogdi Complex [H.sapiens] Hs.355921 AA453756	20	56458800	56459554	681	21	1	0.401074	0.665324	6.08571e-09	3.70588e-07	2.77082e-05	0.47675	9.22241e-05	0.00188855	0.406063	0.343135	7.09638e-05	0.00154188	0.313376
IMAGE:162549	310786 RG083M05.2 hypothetical protein RG083M05.2 Hs.21145 H28544	7	91731618	91732092	157	8	#N/A	#N/A	0.664851	6.28518e-09	3.74467e-07	2.86101e-05	0.308966	0.00931419	0.0447159	1	0.200426	0.0131286	0.0556835	1
IMAGE:810452	101350 TOMM34 translocase of outer mitochondrial membrane 34 Hs.76927 AA457118	20	43004273	43004741	9	26	1	0.438375	0.647802	6.31124e-09	3.74467e-07	2.87224e-05	0.581262	6.08028e-07	9.07728e-05	0.00279571	0.431718	3.54748e-07	6.08064e-05	0.00163255
IMAGE:304908	108818 E2F3 E2F transcription factor 3 Hs.1189 N92519	6	20600816	20601924	0	10	1	0.84604	0.64386	8.24926e-09	4.83261e-07	3.75341e-05	0.498168	2.39318e-05	0.000708254	0.107047	0.35992	1.78195e-05	0.000606387	0.0800629
IMAGE:50898	107141 PTE1 **peroxisomal acyl-CoA thioesterase Hs.283476 H18458	20	43919067	43919420	454	25	#N/A	#N/A	0.668484	9.01141e-09	5.2131e-07	4.09929e-05	0.627256	2.34812e-07	4.29938e-05	0.00108107	0.452328	4.25836e-07	6.79575e-05	0.00195884
IMAGE:66555	106179 GTPBP2 GTP binding protein 2 Hs.13011 T67069	6	43696206	43696899	175	15	#N/A	#N/A	0.639881	1.0767e-08	6.14275e-07	4.89681e-05	0.461172	9.51589e-05	0.00193156	0.418795	0.325547	9.22796e-05	0.00189822	0.406491
IMAGE:1650748	310588 Homo sapiens cDNA FLJ23705 fis, clone HEP11066 Hs.49136 AI022800	8	127634435	127634940	116	28	#N/A	#N/A	0.643837	1.08839e-08	6.14275e-07	4.94889e-05	0.450266	0.000156624	0.0027561	0.68382	0.322475	0.000120177	0.00219834	0.525897
IMAGE:1635286	307360 ITGB4BP integrin beta 4 binding protein Hs.5215 AI017019	20	33330138	33331179	1190	26	#N/A	#N/A	0.643022	1.14874e-08	6.39012e-07	5.22219e-05	0.635445	4.41423e-08	1.4151e-05	0.000203761	0.474262	3.31607e-08	1.2789e-05	0.000153103
IMAGE:843058	113782 KIAA1688 KIAA1688 protein Hs.105685 AA485978	8	145725370	145725849	437	26	1	0.818479	0.655702	1.15983e-08	6.39012e-07	5.27143e-05	0.591961	8.30427e-07	0.000105528	0.00381498	0.413459	2.27473e-06	0.000225148	0.0104251
IMAGE:250699	109187 Homo sapiens, nuclear factor of kappa light polypeptide gene enhancer in B-cells inhibitor, epsilon, clone MGC:39271 IMAGE:4890949, mRNA, complete cds Hs.182885 H95988	6	44329829	44330094	101	13	1	0.292778	0.642341	1.20165e-08	6.50792e-07	5.46029e-05	0.357405	0.00245402	0.0179738	1	0.252812	0.00199464	0.0153853	1
IMAGE:1563497	309072 CSNK2A1 casein kinase 2, alpha 1 polypeptide Hs.155140 AA954443	20	410168	410586	17	20	#N/A	#N/A	0.646438	1.20934e-08	6.50792e-07	5.49401e-05	0.664434	9.58116e-09	4.03106e-06	4.42458e-05	0.474251	4.30665e-08	1.53317e-05	0.000198795
IMAGE:731410	104339 ESTs, Weakly similar to AF082568 1 zinc finger type transcription factor MZF-3 [M.musculus] Hs.356817 AA412250	7	6468338	6469303	253	12	#N/A	#N/A	0.641408	1.27773e-08	6.79693e-07	5.80345e-05	0.494176	3.22841e-05	0.000905521	0.144116	0.35861	2.21503e-05	0.000702135	0.0993
IMAGE:309288	107410 RFC4 replication factor C (activator 1) 4 (37kD) Hs.35120 N93924	3	187990390	188001649	926	15	1	1.05434	0.645091	1.3212e-08	6.94833e-07	5.99959e-05	0.518452	1.44768e-05	0.000548565	0.0652468	0.359004	2.53068e-05	0.000774985	0.113349
IMAGE:950890	115942 KIF5B kinesin family member 5B Hs.149436 AA608707	10	32337952	32338281	1725	10	1	0.587019	0.632942	1.69785e-08	8.79977e-07	7.70822e-05	0.393676	0.000835323	0.00857178	1	0.274875	0.000796362	0.00837628	1
IMAGE:824421	224364 NUDT5 nudix (nucleoside diphosphate linked moiety X)-type motif 5 Hs.301957 AA490236	10	12249578	12268337	419	10	1	0.540422	0.636928	1.71128e-08	8.79977e-07	7.76749e-05	0.430734	0.000297491	0.0042275	1	0.309674	0.000210504	0.00330242	0.912325
IMAGE:1570318	225997 Homo sapiens, Similar to RIKEN cDNA 1110006I11 gene, clone IMAGE:4025493, mRNA, partial cds Hs.343579 AA932558	6	44189409	44189902	39	12	#N/A	#N/A	0.639295	1.92383e-08	9.78407e-07	8.73036e-05	0.358569	0.00256615	0.0182991	1	0.257426	0.00183003	0.0146276	1
IMAGE:127099	112578 PARD3 par-3 partitioning defective 3 homolog (C. elegans) Hs.72249 R08116	10	34641195	34688126	314	11	1	0.390014	0.642569	2.0494e-08	1.03094e-06	9.29814e-05	0.482331	6.6255e-05	0.00149575	0.293112	0.352011	4.09675e-05	0.00104758	0.182264
IMAGE:198960	112477 LOC51604 CGI-06 protein Hs.84038 H82992	20	43487644	43488088	261	22	#N/A	#N/A	0.654965	2.16923e-08	1.07948e-06	9.83961e-05	0.576482	2.54868e-06	0.000196588	0.0116449	0.42054	2.35671e-06	0.000227226	0.0107961
IMAGE:277508	118024 ASB13 ankyrin repeat and SOCS box-containing 13 Hs.99603 N48748	10	5720835	5721645	947	11	#N/A	#N/A	0.633028	2.19846e-08	1.08239e-06	9.97003e-05	0.401185	0.000734699	0.00779466	1	0.276926	0.000806294	0.00843065	1
IMAGE:626544	112199 MYO10 myosin X Hs.61638 AA187977	5	16718408	16719859	35	17	#N/A	#N/A	0.632633	2.25455e-08	1.09832e-06	0.000102221	0.430011	0.000304342	0.00428114	1	0.315905	0.000160643	0.0027333	0.699922
IMAGE:795821	116878 MGC3067 **hypothetical protein MGC3067 Hs.323114 AA460577	8	124094766	124096576	1401	25	1	0.362911	0.627088	2.47161e-08	1.19152e-06	0.000112038	0.516484	1.14334e-05	0.000468265	0.0516334	0.386739	4.45393e-06	0.000278551	0.0202877
IMAGE:1896673	319770 ESTs Hs.283705 AI299719	12	68259307	68259757	42	8	1	0.39	0.664062	2.96743e-08	1.4158e-06	0.000134484	0.253473	0.033609	0.106172	1	0.180496	0.0282033	0.0944465	1
IMAGE:2052032	313023 MYO10 myosin X Hs.61638 AI349935	5	16756125	16764270	76	17	#N/A	#N/A	0.628074	3.00709e-08	1.42008e-06	0.000136251	0.364852	0.00201999	0.0156069	1	0.239518	0.00318969	0.0211488	1
IMAGE:1926048	315736 CSRP2BP CSRP2 binding protein Hs.301532 AI346546	20	18066599	18071239	70	22	#N/A	#N/A	0.630611	3.32967e-08	1.5557e-06	0.000150834	0.525968	1.06518e-05	0.000454859	0.0481567	0.36446	1.94123e-05	0.000651016	0.0871808
IMAGE:773240	103321 ALG5 Alg5, S. cerevisiae, homolog of Hs.227933 AA425251	13	36421974	36467728	2582	11	#N/A	#N/A	0.630458	3.3615e-08	1.5557e-06	0.000152243	0.538926	6.18899e-06	0.000349301	0.0281413	0.374399	1.1864e-05	0.00047997	0.0535899
IMAGE:135975	112105 DSP desmoplakin (DPI, DPII) Hs.349499 R33456	6	7531177	7531936	164	10	#N/A	#N/A	0.62164	3.48153e-08	1.5953e-06	0.000157644	0.353334	0.00253357	0.0182728	1	0.258543	0.00149068	0.0126353	1
IMAGE:796088	121027 ZNF217 zinc finger protein 217 Hs.155040 AA460368	20	51617016	51617777	15	24	1	0.60644	0.629222	3.62935e-08	1.64673e-06	0.000164301	0.582978	8.40948e-07	0.000105528	0.00386247	0.417236	1.23768e-06	0.00015481	0.00568343
IMAGE:665385	109801 GK001 GK001 protein Hs.8207 AA195021	17	59177495	59183098	1154	12	#N/A	#N/A	0.628499	3.795e-08	1.70517e-06	0.000171762	0.355353	0.0027849	0.0192653	1	0.253474	0.0021085	0.0158669	1
IMAGE:773073	99040 MAGEF1 MAGEF1 protein Hs.306123 AA425302	3	185910853	185911632	343	17	1	0.380892	0.619276	4.03127e-08	1.79391e-06	0.000182415	0.546586	3.11722e-06	0.000227545	0.0142394	0.388448	4.06466e-06	0.000278551	0.018543
IMAGE:754625	222889 ATP9A ATPase, Class II, type 9A Hs.70604 AA411394	20	49647396	49648066	230	26	1	0.348559	0.618559	4.21359e-08	1.85719e-06	0.000190623	0.636898	3.12335e-08	1.20457e-05	0.000144205	0.470714	3.21043e-08	1.2789e-05	0.000148258
IMAGE:1476307	307249 GW128 GW128 protein Hs.182238 AA872095	20	42970202	42970574	44	25	1	0.445864	0.630259	4.41959e-08	1.92961e-06	0.000199898	0.580986	1.13344e-06	0.000117773	0.00519796	0.405272	2.88549e-06	0.000238465	0.0131954
IMAGE:813830	114306 CYC1 cytochrome c-1 Hs.289271 AA447774	8	145223258	145224294	939	26	#N/A	#N/A	0.621592	4.4933e-08	1.94346e-06	0.000203187	0.532586	6.84296e-06	0.000378622	0.0311081	0.396057	3.23731e-06	0.000256045	0.0147978
IMAGE:970613	101554 RAD21 RAD21 homolog (S. pombe) Hs.81848 AA683102	8	117935747	117938714	820	22	1	0.862431	0.617052	4.62228e-08	1.98073e-06	0.000208973	0.617034	9.5908e-08	2.33612e-05	0.000442136	0.453824	9.30748e-08	2.50254e-05	0.000429261
IMAGE:295410	111571 PVT1 Pvt1 oncogene homolog, MYC activator (mouse) Hs.8854 N70361	8	129126819	129182682	333	30	1	0.833728	0.620877	4.69435e-08	1.99316e-06	0.000212185	0.341756	0.00364229	0.0235756	1	0.244518	0.00268002	0.0186794	1
IMAGE:1540949	314225 AA907749	9	21855806	21856153	102	12	1	0.44207	0.645885	5.0473e-08	2.12354e-06	0.000228088	0.503978	5.43089e-05	0.00127585	0.240697	0.360203	5.15594e-05	0.00122998	0.228666
IMAGE:878330	222409 Homo sapiens cDNA: FLJ22044 fis, clone HEP09141 Hs.6994 AA670305	3	197802240	197802468	702	14	1	0.895009	0.615404	5.11204e-08	2.1314e-06	0.000230962	0.525714	7.75956e-06	0.000383797	0.0351973	0.38272	5.5142e-06	0.0003071	0.0250675
IMAGE:1931664	311953 FLJ13231 hypothetical protein FLJ13231 Hs.156148 AI333214	5	37142093	37142574	753	15	1	0.37625	0.635561	5.4388e-08	2.24739e-06	0.000245671	0.453168	0.000229233	0.00358409	0.993267	0.319498	0.000223877	0.00347686	0.969613
IMAGE:430549	223533 FLJ20989 hypothetical protein FLJ20989 Hs.169615 AA677722	8	146250379	146250612	87	24	1	0.71667	0.62655	5.53487e-08	2.26685e-06	0.000249955	0.563467	2.53273e-06	0.000196588	0.0115746	0.416082	1.61541e-06	0.000191696	0.00741475
IMAGE:1420873	225933 FLJ20591 exosome component Rrp41 Hs.343589 AA858347	8	145206969	145207537	956	26	1	0.379082	0.621515	5.80965e-08	2.35851e-06	0.000262306	0.482806	5.68032e-05	0.00132098	0.251638	0.363534	2.03109e-05	0.000657333	0.0911145
IMAGE:796665	102484 C20orf64 chromosome 20 open reading frame 64 Hs.282990 AA460132	20	44748688	44749141	208	25	1	0.356093	0.616681	6.05479e-08	2.43666e-06	0.000273313	0.525991	9.03679e-06	0.00041866	0.0409366	0.380694	7.27748e-06	0.000382729	0.0330471
IMAGE:415305	119467 TMPIT transmembrane protein induced by tumor necrosis factor alpha Hs.314243 W91980	7	75260953	75261778	307	8	1	-0.710294	0.616106	6.26768e-08	2.50059e-06	0.00028286	0.292011	0.0113623	0.0512806	1	0.204285	0.00999893	0.0465076	1
IMAGE:1536991	222642 ESTs Hs.7956 AA933888	21	17863977	17864287	381	13	1	-0.68545	0.615845	6.36678e-08	2.50709e-06	0.000287269	0.176909	0.0860569	0.205295	1	0.139102	0.056587	0.151554	1
IMAGE:30466	105583 FLJ14600 hypothetical protein FLJ14600 Hs.100861 R18232	10	89501390	89503011	112	12	#N/A	#N/A	0.611713	6.39232e-08	2.50709e-06	0.000288358	0.546029	3.19585e-06	0.000227545	0.0145859	0.403716	1.76655e-06	0.000199404	0.00810492
IMAGE:753193	111874 Homo sapiens, clone IMAGE:4823101, mRNA, partial cds Hs.73251 AA406353	5	1652034	1652386	275	19	#N/A	#N/A	0.610658	6.81029e-08	2.64857e-06	0.000307144	0.374907	0.00142244	0.0122221	1	0.259417	0.00144272	0.0123984	1
IMAGE:824426	109747 PDAP1 PDGFA associated protein 1 Hs.278426 AA490300	7	98638258	98638707	570	9	1	0.408208	0.60825	7.86328e-08	3.03261e-06	0.000354555	0.301766	0.00873285	0.0426775	1	0.213434	0.00711274	0.036862	1
IMAGE:448156	224109 FLJ22490 hypothetical protein FLJ22490 Hs.153746 AA702149	8	68190762	68206869	694	14	1	0.68643	0.647288	8.12855e-08	3.109e-06	0.000366435	0.649255	1.68607e-07	3.25131e-05	0.000776436	0.471829	3.06086e-07	5.44833e-05	0.00140891
1049006	225026 NPEPL1 aminopeptidase-like 1 Hs.71746 AA778640	20	56723832	56724307	416	23	#N/A	#N/A	0.610866	8.56275e-08	3.24823e-06	0.000385923	0.224188	0.0412177	0.124109	1	0.161511	0.0329369	0.105636	1
IMAGE:566115	313168 AA136921	20	48801352	48803677	17	25	#N/A	#N/A	0.621131	9.84167e-08	3.66798e-06	0.000443466	0.538208	9.006e-06	0.00041866	0.0408062	0.380001	1.25688e-05	0.000483468	0.0566851
IMAGE:1858220	316319 ESTs Hs.102682 AI225098	9	86142403	86142838	421	8	#N/A	#N/A	0.612405	9.96913e-08	3.66798e-06	0.000449109	0.590595	5.80947e-07	8.96207e-05	0.00267177	0.422767	9.0936e-07	0.00012378	0.00417851
IMAGE:840697	116419 FKBP9 FK506 binding protein 9 (63 kD) Hs.302749 AA487755	7	32819180	32819780	201	10	1	0.435657	0.616589	9.98406e-08	3.66798e-06	0.000449682	0.439974	0.000276269	0.00403335	1	0.289652	0.00059569	0.00670767	1
IMAGE:753143	308642 Homo sapiens cDNA FLJ10952 fis, clone PLACE1000374 Hs.132390 AA400667	2	37338502	37343537	0	6	1	0.456116	0.62518	1.00341e-07	3.66798e-06	0.000451836	0.392215	0.00136287	0.0119265	1	0.282486	0.000956001	0.00927541	1
IMAGE:431803	116747 SNRPE small nuclear ribonucleoprotein polypeptide E Hs.334612 AA678021	1	200562402	200570816	294	12	1	0.894605	0.608113	1.00656e-07	3.66798e-06	0.000453151	0.50478	2.13877e-05	0.000691808	0.0959452	0.351137	3.18423e-05	0.000890518	0.142144
IMAGE:1048603	105768 ESTs, Weakly similar to T31613 hypothetical protein Y50E8A.i - Caenorhabditis elegans [C.elegans] Hs.135078 AA608871	20	56713284	56713636	427	21	1	0.389984	0.638635	1.01787e-07	3.68024e-06	0.000458143	0.136353	0.162226	0.310754	1	0.0920605	0.162847	0.310149	1
IMAGE:504207	113168 RCL putative c-Myc-responsive Hs.109752 AA132086	6	43301347	43302112	95	14	#N/A	#N/A	0.611908	1.02622e-07	3.68165e-06	0.000461798	0.344217	0.00367323	0.0236765	1	0.240589	0.00330384	0.0216575	1
IMAGE:306921	115079 EEF1E1 eukaryotic translation elongation factor 1 epsilon 1 Hs.298581 N91962	6	8024828	8042688	136	9	1	0.814581	0.609746	1.16334e-07	4.14149e-06	0.000523386	0.44395	0.000216927	0.00346185	0.941245	0.314717	0.000190562	0.00308364	0.82761
IMAGE:753400	114903 BAF53A BAF53 Hs.274350 AA406395	3	180781391	180788894	350	16	1	0.995793	0.605395	1.179e-07	4.1652e-06	0.000530314	0.530331	7.5287e-06	0.000378726	0.0341577	0.371304	1.17685e-05	0.00047997	0.0531703
IMAGE:782718	111631 ESTs, Highly similar to A38194 desmoplakin I [H.sapiens] Hs.356302 AA447974	1	153375298	153377053	2502	16	#N/A	#N/A	0.605115	1.19827e-07	4.20122e-06	0.000538864	0.577993	8.71642e-07	0.000105528	0.00400171	0.432448	4.22481e-07	6.79575e-05	0.00194384
IMAGE:72666	107414 ZFR zinc finger RNA binding protein Hs.173518 T50389	5	32421404	32423543	364	18	1	0.886637	0.604466	1.24407e-07	4.32897e-06	0.000559332	0.518324	1.24135e-05	0.000491021	0.0560095	0.373631	1.04578e-05	0.000474366	0.0473427
IMAGE:154323	109021 C20orf130 chromosome 20 open reading frame 130 Hs.25897 AI732315	20	39422130	39422636	178	25	#N/A	#N/A	0.599933	1.28014e-07	4.40549e-06	0.000575425	0.374496	0.00143834	0.0122816	1	0.260479	0.00138632	0.0121513	1
IMAGE:815861	119216 PSMD3 proteasome (prosome, macropain) 26S subunit, non-ATPase, 3 Hs.9736 AA485051	17	35406028	35408187	152	12	1	0.640357	0.599866	1.28509e-07	4.40549e-06	0.00057752	0.280464	0.0137772	0.0579643	1	0.186306	0.0161803	0.0642766	1
IMAGE:1048586	120490 BMI1 B lymphoma Mo-MLV insertion region (mouse) Hs.431 AA608856	10	22660107	22660419	2	10	1	0.660662	0.60354	1.31221e-07	4.46537e-06	0.000589575	0.438664	0.000230271	0.0035882	0.997535	0.307651	0.000229585	0.00352996	0.993643
IMAGE:502727	220987 FLJ13657 hypothetical protein FLJ13657 Hs.178357 AA135972	9	26877373	26882659	410	14	#N/A	#N/A	0.607424	1.32977e-07	4.49209e-06	0.000597331	0.375323	0.0016561	0.0135654	1	0.264515	0.00141285	0.0122484	1
IMAGE:2013633	308813 STAM signal transducing adaptor molecule (SH3 domain and ITAM motif) 1 Hs.153487 AI359446	10	17796882	17797290	378	9	#N/A	#N/A	0.607041	1.35931e-07	4.53621e-06	0.000610467	0.449987	0.000177889	0.00306049	0.775598	0.327953	0.000106854	0.00206049	0.468981
IMAGE:110568	310126 Homo sapiens mRNA; cDNA DKFZp586J0720 (from clone DKFZp586J0720) Hs.324504 T82885	8	141602816	141603116	0	27	1	0.9964	0.602887	1.36243e-07	4.53621e-06	0.000611731	0.530939	7.33707e-06	0.000378622	0.0333176	0.372845	1.08845e-05	0.000474366	0.0492413
IMAGE:711918	114397 QPCT glutaminyl-peptide cyclotransferase (glutaminyl cyclase) Hs.79033 AA282134	2	37511702	37512115	171	6	1	0.408227	0.602367	1.40368e-07	4.64018e-06	0.000630114	0.00571179	0.482525	0.63351	1	0.00711745	0.4677	0.619927	1
IMAGE:592525	99645 Homo sapiens, Similar to hypothetical protein FLJ10702, clone MGC:21954 IMAGE:4391821, mRNA, complete cds Hs.348709 AA160485	1	198834189	198835119	22	12	1	0.336417	0.602126	1.42314e-07	4.67111e-06	0.000638703	0.338535	0.00394216	0.0250953	1	0.227349	0.00481221	0.0280973	1
IMAGE:2310117	316564 TDPGD dTDP-D-glucose 4,6-dehydratase Hs.12393 AI652382	13	94024309	94024803	306	16	1	0.583247	0.605862	1.45405e-07	4.73899e-06	0.000652434	0.528352	9.66149e-06	0.000435082	0.0437376	0.377798	9.99803e-06	0.000464094	0.0452911
IMAGE:1942490	313227 ESTs Hs.166892 AI202921	5	6655266	6655605	289	14	1	0.882615	0.622561	1.50419e-07	4.8681e-06	0.000674779	0.332513	0.00631186	0.0346105	1	0.24209	0.00420805	0.0256723	1
IMAGE:291374	224952 ARFGEF2 ADP-ribosylation factor guanine nucleotide-exchange factor 2 (brefeldin A-inhibited) Hs.118249 N72274	20	47084334	47085932	61	27	1	0.61902	0.600853	1.53056e-07	4.91904e-06	0.000686455	0.623446	8.59294e-08	2.20934e-05	0.000396221	0.466851	5.29001e-08	1.74873e-05	0.000244134
IMAGE:52085	120852 STK35 serine/threonine kinase 35 Hs.100057 H23208	20	2075649	2076121	151	19	1	0.424921	0.613132	1.55655e-07	4.96807e-06	0.000697955	0.516038	2.1855e-05	0.000691808	0.0980195	0.37413	1.67357e-05	0.00058235	0.0752435
IMAGE:897427	116805 Homo sapiens, clone IMAGE:3638994, mRNA, partial cds Hs.301693 AA489470	10	135122590	135122862	179	7	#N/A	#N/A	0.598963	1.70404e-07	5.39082e-06	0.000763922	0.269205	0.0181043	0.0701731	1	0.18411	0.018013	0.0692395	1
IMAGE:272888	220667 FLJ20303 hypothetical protein FLJ20303 Hs.17138 N36008	5	6652352	6652625	286	14	1	0.892788	0.598878	1.7123e-07	5.39082e-06	0.000767452	0.300168	0.00954224	0.0453869	1	0.205423	0.00965872	0.0455773	1
IMAGE:416436	222709 MRPL24 mitochondrial ribosomal protein L24 Hs.9265 W86823	1	153520167	153520931	2357	16	1	0.372888	0.594662	1.73114e-07	5.39817e-06	0.000775724	0.541592	3.89545e-06	0.000257545	0.0177594	0.399046	2.28651e-06	0.000225148	0.0104768
IMAGE:259950	226009 CML66 chronic myelogenous leukemia tumor antigen 66 Hs.195870 N32587	8	110324080	110352453	152	21	1	1.07248	0.598613	1.73815e-07	5.39817e-06	0.000778691	0.521891	1.07171e-05	0.000454859	0.0484413	0.370373	1.2336e-05	0.000483468	0.0556599
IMAGE:1651817	307227 SIAHBP1 fuse-binding protein-interacting repressor Hs.74562 AI023189	8	144970534	144970977	1192	27	1	0.688131	0.602599	1.74962e-07	5.39817e-06	0.000783656	0.507545	2.23088e-05	0.000691808	0.0999658	0.366886	1.72333e-05	0.000594686	0.0774639
IMAGE:1572641	307704 RG083M05.2 hypothetical protein RG083M05.2 Hs.21145 AA970865	7	91728544	91730617	159	9	#N/A	#N/A	0.60208	1.80155e-07	5.52156e-06	0.000806733	0.454849	0.000151209	0.00272294	0.661086	0.323683	0.000129075	0.00228873	0.563799
IMAGE:321902	105805 DSG2 desmoglein 2 Hs.348710 W37448	18	27382107	27382811	656	13	#N/A	#N/A	0.601962	1.81355e-07	5.52179e-06	0.000811928	0.464264	0.000109662	0.00216887	0.481965	0.337486	6.95226e-05	0.00152488	0.307151
IMAGE:898317	105530 CUL4A cullin 4A Hs.183874 AA598836	13	112967053	112967356	580	18	1	0.593807	0.596867	1.91807e-07	5.80113e-06	0.000858529	0.513084	1.53581e-05	0.000563256	0.0691573	0.357262	2.36613e-05	0.000734928	0.106002
IMAGE:512061	310001 AA128199	21	17860703	17861146	384	13	1	-0.840328	0.596753	1.93037e-07	5.80113e-06	0.00086384	0.16315	0.104198	0.233978	1	0.11488	0.0953955	0.21802	1
IMAGE:1500480	310977 MRPS16 mitochondrial ribosomal protein S16 Hs.180312 AA887401	10	74680505	74681647	134	10	#N/A	#N/A	0.622097	1.98945e-07	5.94013e-06	0.000890082	0.415766	0.0008685	0.00877602	1	0.299495	0.000621824	0.00693446	1
IMAGE:1573504	307610 Homo sapiens cDNA FLJ20667 fis, clone KAIA596 Hs.18955 AA969785	5	10280376	10280695	2	14	1	0.428115	0.635774	2.04998e-07	6.0816e-06	0.000916955	0.47687	0.000205125	0.00330774	0.890655	0.349471	0.000127733	0.00227608	0.558193
IMAGE:842906	100648 HRI heme-regulated initiation factor 2-alpha kinase Hs.258730 AA486430	7	5836702	5837108	51	12	#N/A	#N/A	0.591078	2.119e-07	6.24633e-06	0.000947617	0.450154	0.000139733	0.00257643	0.611751	0.306428	0.000216051	0.00336661	0.935931
IMAGE:753330	107276 Homo sapiens cDNA FLJ10869 fis, clone NT2RP4001677 Hs.106390 AA406583	12	105868250	105868904	291	5	#N/A	#N/A	0.590869	2.14396e-07	6.27989e-06	0.000958563	0.273754	0.0158121	0.0634679	1	0.195278	0.0124489	0.0538443	1
IMAGE:756799	119265 DKFZp434P0531 hypothetical protein DKFZp434P0531 Hs.284181 AA425719	6	44230638	44231234	2	13	1	-0.627137	0.598817	2.16277e-07	6.29515e-06	0.000966758	0.325219	0.00576589	0.0322277	1	0.23053	0.00462813	0.0273201	1
IMAGE:140957	307943 MKKS McKusick-Kaufman syndrome Hs.46743 R66505	20	10342145	10349298	111	19	1	0.421641	0.593627	2.29912e-07	6.65021e-06	0.00102748	0.523205	1.01456e-05	0.000442962	0.0458886	0.360998	1.96956e-05	0.000651079	0.0884133
IMAGE:510466	116089 KRT19 keratin 19 Hs.182265 AA055657	17	36933393	36933957	185	13	#N/A	#N/A	0.614253	2.38647e-07	6.85998e-06	0.00106627	0.290206	0.0151935	0.0617885	1	0.198245	0.0154756	0.0621171	1
IMAGE:259350	100237 C20orf43 **chromosome 20 open reading frame 43 Hs.182281 N32877	20	54477112	54527913	125	23	1	0.709742	0.587979	2.51876e-07	7.19557e-06	0.00112513	0.6303	4.58652e-08	1.4151e-05	0.000211622	0.455872	8.19645e-08	2.37082e-05	0.000378102
IMAGE:489485	221135 ORP150 oxygen regulated protein (150kD) Hs.277704 AA099134	11	118424975	118427507	404	7	1	0.37238	0.595588	2.5862e-07	7.34289e-06	0.00115499	0.436265	0.00027808	0.00404702	1	0.318891	0.000159147	0.00272789	0.693721
IMAGE:123288	105537 **ESTs, Highly similar to T17342 hypothetical protein DKFZp586K1924.1 [H.sapiens] Hs.288335 R00290	10	8046712	8047073	109	9	1	0.412673	0.595214	2.63997e-07	7.44988e-06	0.00117875	0.435699	0.000283052	0.00410647	1	0.318004	0.000165389	0.00277326	0.719937
IMAGE:68259	119824 RENT2 regulator of nonsense transcripts 2 Hs.3862 T56874	10	12002026	12003150	163	10	1	0.587025	0.594614	2.72838e-07	7.65268e-06	0.00121795	0.495818	3.50539e-05	0.00094871	0.15627	0.358539	2.58813e-05	0.000776431	0.115845
IMAGE:1584287	220607 KIAA0241 KIAA0241 protein Hs.150275 AA971406	7	32400241	32400646	554	12	1	0.863813	0.585248	2.92887e-07	8.16017e-06	0.00130716	0.525116	7.96121e-06	0.000383797	0.0360882	0.372747	9.28566e-06	0.00043851	0.0420733
IMAGE:2313732	313541 PLAA phospholipase A2-activating protein Hs.27182 AI675369	9	26897804	26909410	386	14	1	0.6216	0.601628	2.94457e-07	8.16017e-06	0.00131387	0.279729	0.0168826	0.0665759	1	0.189034	0.0180383	0.0692791	1
IMAGE:245198	104743 KIAA0130 KIAA0130 gene product Hs.23106 N54470	17	35428880	35431826	129	11	#N/A	#N/A	0.589014	2.96589e-07	8.17031e-06	0.00132308	0.199153	0.0618339	0.163899	1	0.142152	0.0527434	0.144693	1
IMAGE:897595	118288 CBFA2T2 core-binding factor, runt domain, alpha subunit 2; translocated to, 2 Hs.153934 AA496845	20	31700787	31701498	440	26	#N/A	#N/A	0.588876	2.98836e-07	8.1835e-06	0.00133281	0.588304	5.27293e-07	8.41487e-05	0.00242555	0.44634	1.85864e-07	3.86667e-05	0.000856274
IMAGE:810998	224658 DKFZP434C131 DKFZP434C131 protein Hs.7978 AA485352	15	72915512	72916555	71	5	#N/A	#N/A	0.595336	3.2905e-07	8.95791e-06	0.00146724	0.380641	0.00156038	0.0130587	1	0.27358	0.00110261	0.010288	1
IMAGE:270558	224453 MRPS30 mitochondrial ribosomal protein S30 Hs.28555 N33236	5	44850947	44851398	3531	14	1	0.606926	0.594805	3.38628e-07	9.16473e-06	0.0015096	0.358141	0.00279522	0.0193079	1	0.244205	0.00314351	0.0208757	1
IMAGE:809881	118789 ESTs Hs.356832 AA455151	17	53523261	53523582	907	9	#N/A	#N/A	0.582396	3.42343e-07	9.21142e-06	0.00152582	0.384442	0.00108894	0.0103696	1	0.266986	0.00108243	0.0101202	1
IMAGE:436153	220214 FLJ20093 hypothetical protein FLJ20093 Hs.172572 AA703249	13	110343041	110343567	172	16	1	0.943535	0.58972	3.56141e-07	9.52727e-06	0.00158696	0.494915	3.62509e-05	0.00095868	0.161461	0.351543	3.61559e-05	0.000961663	0.161074
IMAGE:1855346	314035 ESTs Hs.355684 AI286236	5	36907221	36907657	988	14	1	0.49137	0.606265	3.67396e-07	9.7719e-06	0.00163675	0.46447	0.000180525	0.00309433	0.786908	0.318803	0.00026037	0.00387458	1
IMAGE:32927	226172 FBXL6 F-box and leucine-rich repeat protein 6 Hs.12271 R43648	8	145549898	145550577	613	26	1	0.630797	0.588694	3.76389e-07	9.95387e-06	0.00167643	0.507288	2.25524e-05	0.000691808	0.101012	0.374859	1.15936e-05	0.00047997	0.0523915
IMAGE:39076	99499 FLJ13657 hypothetical protein FLJ13657 Hs.178357 R52338	9	26830682	26832628	458	14	1	0.321637	0.58439	3.81325e-07	1.00271e-05	0.00169804	0.366855	0.0019167	0.0150603	1	0.252465	0.00201981	0.0154815	1
IMAGE:451805	225788 C20orf24 chromosome 20 open reading frame 24 Hs.184062 AA706829	20	34673885	34674354	733	26	1	0.517851	0.580018	3.89472e-07	1.01835e-05	0.00173393	0.671603	2.00884e-09	1.03299e-06	9.28085e-06	0.490077	9.05937e-09	4.52252e-06	4.18543e-05
IMAGE:1947501	314013 CDC5L CDC5 cell division cycle 5-like (S. pombe) Hs.155174 AI350912	6	44522319	44522754	294	13	1	0.503431	0.57915	4.08141e-07	1.06117e-05	0.00181663	0.238712	0.0309357	0.100365	1	0.158285	0.0345264	0.108996	1
IMAGE:194949	112299 CYP3A4 **cytochrome P450, subfamily IIIA (niphedipine oxidase), polypeptide 4 Hs.178738 R91077	7	98958031	98959862	891	9	1	-0.89449	0.594482	4.32102e-07	1.11707e-05	0.00192285	0.315105	0.00816083	0.0405675	1	0.230653	0.00527056	0.0297103	1
IMAGE:209066	163308 STK15 serine/threonine kinase 15 Hs.250822 H63492	20	54377852	54378804	0	23	1	1.27433	0.577987	4.34471e-07	1.11707e-05	0.00193296	0.37815	0.00129988	0.0117268	1	0.263982	0.00121423	0.0110619	1
IMAGE:757152	102310 HRIHFB2436 endocrine regulator Hs.48433 AA443937	6	43411785	43412352	205	12	1	0.501531	0.596601	4.85073e-07	1.23456e-05	0.0021576	0.432621	0.000432872	0.00547359	1	0.312815	0.000294336	0.00412783	1
IMAGE:109307	100494 NFS1 NFS1 nitrogen fixation 1 (S. cerevisiae) Hs.194692 T80855	20	33720025	33720799	1579	26	#N/A	#N/A	0.575911	4.85499e-07	1.23456e-05	0.00215902	0.546455	3.13493e-06	0.000227545	0.0143172	0.388228	4.11299e-06	0.000278551	0.0187593
IMAGE:140951	113574 ACTN4 actinin, alpha 4 Hs.182485 R66604	19	43912445	43912571	51	14	#N/A	#N/A	0.575478	4.96817e-07	1.25643e-05	0.00220885	0.475325	5.70863e-05	0.00132098	0.252835	0.339874	4.73427e-05	0.00116927	0.210343
IMAGE:811590	102640 Homo sapiens, Similar to RIKEN cDNA 1110064N10 gene, clone MGC:4924 IMAGE:3462041, mRNA, complete cds Hs.38114 AA454607	5	34954223	34961819	868	17	1	1.23206	0.57534	5.00487e-07	1.25883e-05	0.00222466	0.447095	0.000155051	0.00274933	0.677261	0.311573	0.00017262	0.00282291	0.750205
IMAGE:144065	119946 TMPIT transmembrane protein induced by tumor necrosis factor alpha Hs.314243 R77144	7	75260970	75261762	307	8	1	-0.877112	0.577832	5.41047e-07	1.35349e-05	0.00240441	0.150645	0.122887	0.259673	1	0.106703	0.112158	0.242541	1
IMAGE:461336	222864 LASS2 LAG1 longevity assurance homolog 2 (S. cerevisiae) Hs.285976 AA699770	1	147750815	147751003	326	16	#N/A	#N/A	0.573559	5.50044e-07	1.3686e-05	0.00244385	0.599569	2.41538e-07	4.29938e-05	0.0011118	0.420467	6.84315e-07	9.89691e-05	0.0031458
IMAGE:814584	225517 CRR9 cisplatin resistance related protein CRR9p Hs.323769 AA480894	5	1384951	1397926	14	18	#N/A	#N/A	0.576812	5.70903e-07	1.41291e-05	0.00253595	0.400865	0.000741565	0.00779991	1	0.280857	0.000691014	0.00752473	1
IMAGE:75415	98920 HINT1 histidine triad nucleotide binding protein 1 Hs.256697 T57556	5	130522880	130526213	802	11	#N/A	#N/A	0.58368	6.10693e-07	1.50334e-05	0.00271209	0.427304	0.000410184	0.00525854	1	0.306791	0.000298796	0.00416443	1
IMAGE:815526	104095 MYBL2 v-myb myeloblastosis viral oncogene homolog (avian)-like 2 Hs.179718 AA456878	20	41775070	41778536	1	26	1	1.17064	0.570333	6.51777e-07	1.59599e-05	0.00289389	0.466354	7.91656e-05	0.00171205	0.349516	0.311971	0.000169625	0.00279014	0.737699
IMAGE:197374	114884 MGC2217 hypothetical protein MGC2217 Hs.323164 R87121	8	57288832	57292617	103	15	1	0.370203	0.5904	6.69383e-07	1.62244e-05	0.00297139	0.470996	0.000128047	0.0024387	0.561616	0.336374	0.00010968	0.00209752	0.481166
IMAGE:724387	116388 SNRPC small nuclear ribonucleoprotein polypeptide C Hs.1063 AA253448	6	34833308	34849548	419	12	1	0.573465	0.573614	6.74858e-07	1.62244e-05	0.00299502	0.542793	4.40157e-06	0.000264552	0.020036	0.390783	4.28927e-06	0.000278551	0.0195505
IMAGE:1582726	307449 TNKS tankyrase, TRF1-interacting ankyrin-related ADP-ribose polymerase Hs.131814 AA939231	8	9673497	9673816	0	18	1	0.341763	0.594575	6.76519e-07	1.62244e-05	0.00300171	0.500778	5.24008e-05	0.00124311	0.232345	0.355702	5.40918e-05	0.00126085	0.239681
IMAGE:1895775	314530 RG083M05.2 hypothetical protein RG083M05.2 Hs.21145 AI299607	7	91730685	91731128	158	9	#N/A	#N/A	0.569618	6.766e-07	1.62244e-05	0.00300171	0.42182	0.000355231	0.00479303	1	0.285185	0.000527083	0.00624306	1
IMAGE:731073	220119 NAT5 N-acetyltransferase 5 (ARD1 homolog, S. cerevisiae) Hs.109253 AA421291	20	19961785	19962564	1823	22	1	0.611818	0.584397	7.31019e-07	1.74389e-05	0.00324207	0.516614	2.13653e-05	0.000691808	0.0958663	0.369271	2.1146e-05	0.000679608	0.0948397
IMAGE:280831	224202 Homo sapiens cDNA FLJ30865 fis, clone FEBRA2004099 Hs.47094 N50684	13	41714799	41715026	1007	10	1	0.689	0.571335	7.59466e-07	1.80247e-05	0.00336747	0.558392	2.18861e-06	0.000180873	0.0100085	0.39234	3.94886e-06	0.000278551	0.0180226
IMAGE:878606	222129 PDCD6 programmed cell death 6 Hs.80019 AA775261	5	367528	368088	368	19	1	0.432252	0.570883	7.77419e-07	1.83566e-05	0.0034463	0.371843	0.00167696	0.0136877	1	0.256158	0.00176647	0.0142425	1
IMAGE:1703529	314014 FLJ13397 hypothetical protein FLJ13397 Hs.285107 AI160238	10	15860801	15864213	270	8	#N/A	#N/A	0.574045	8.12345e-07	1.90839e-05	0.00360031	0.422825	0.000423675	0.00537196	1	0.298187	0.000381044	0.00493101	1
IMAGE:866882	115918 FDFT1 farnesyl-diphosphate farnesyltransferase 1 Hs.48876 AA679352	8	11733773	11734602	0	22	#N/A	#N/A	0.565809	8.2439e-07	1.92691e-05	0.00365287	0.411827	0.000485104	0.00595506	1	0.298967	0.000297412	0.00415838	1
IMAGE:344243	107148 UMPK uridine monophosphate kinase Hs.75939 W69906	1	162597126	162609004	182	16	1	0.602343	0.565603	8.33173e-07	1.93765e-05	0.00369096	0.474207	5.95159e-05	0.00135684	0.263417	0.335105	5.92902e-05	0.00135839	0.262478
IMAGE:365883	100256 C21orf33 chromosome 21 open reading frame 33 Hs.182423 AA025421	21	44389678	44390018	660	12	#N/A	#N/A	0.563851	9.11656e-07	2.09042e-05	0.00403772	0.439298	0.000201573	0.00330191	0.876236	0.307897	0.00020271	0.00323497	0.879559
IMAGE:1900362	311726 Homo sapiens chromosome 17 open reading frame 26 (C17orf26) mRNA, complete cds Hs.3402 AI301681	17	68153682	68154091	11	12	1	-0.8606	0.575868	9.12165e-07	2.09042e-05	0.00403907	0.265622	0.0211451	0.0775674	1	0.182938	0.0203336	0.0751029	1
IMAGE:450398	222334 ESTs, Weakly similar to transformation-related protein [H.sapiens] Hs.265398 AA682861	20	48802102	48802515	18	22	#N/A	#N/A	0.612011	9.12414e-07	2.09042e-05	0.00403926	0.525568	4.76066e-05	0.00117193	0.211421	0.384132	3.47478e-05	0.000940426	0.154906
IMAGE:810131	102332 KRT19 keratin 19 Hs.182265 AA464250	17	36933959	36937866	187	14	#N/A	#N/A	0.5674	9.29403e-07	2.1165e-05	0.00411354	0.343893	0.00345445	0.0227389	1	0.233169	0.00396172	0.0245446	1
IMAGE:825847	225873 HM13 histocompatibility (minor) 13 Hs.343261 AA491397	20	29566161	29606239	455	26	1	0.467836	0.571216	9.38459e-07	2.1165e-05	0.00415268	0.500465	2.93476e-05	0.000833255	0.131066	0.351276	3.6616e-05	0.000968337	0.163088
IMAGE:731129	307553 ICA1 islet cell autoantigen 1 (69kD) Hs.167927 AA417093	7	7926644	7927153	730	12	1	-0.604627	0.567187	9.39529e-07	2.1165e-05	0.00415648	0.426892	0.000336	0.00458705	1	0.301236	0.000301278	0.0041746	1
IMAGE:1555502	310260 p47 likely ortholog of rat p47 Hs.12865 AA974960	20	1370815	1371185	477	20	#N/A	#N/A	0.57523	9.42088e-07	2.1165e-05	0.00416685	0.544995	5.68773e-06	0.0003262	0.0258735	0.398009	4.22714e-06	0.000278551	0.0192758
IMAGE:814838	223361 AUP1 ancient ubiquitous protein 1 Hs.173736 AA459427	2	74665429	74666843	522	5	#N/A	#N/A	0.562173	9.93234e-07	2.22062e-05	0.00439208	0.363046	0.00196239	0.0153153	1	0.24894	0.00212256	0.0159209	1
1360920	121256 ZNF217 zinc finger protein 217 Hs.155040 AA782528	20	51617016	51617327	15	24	1	0.870354	0.582028	1.02316e-06	2.27653e-05	0.00452339	0.529729	1.50471e-05	0.000557104	0.0677721	0.383433	1.26204e-05	0.000483468	0.0569054
IMAGE:462174	223203 C20orf169 chromosome 20 open reading frame 169 Hs.302810 AA705417	20	43431001	43431260	204	24	#N/A	#N/A	0.568925	1.05375e-06	2.33337e-05	0.00465757	0.473316	7.98563e-05	0.00171314	0.352486	0.340221	6.13328e-05	0.00139827	0.271459
IMAGE:1947911	307379 TU3A TU3A protein Hs.8022 AI350508	3	58526222	58526484	1013	8	1	-1.17653	0.575552	1.1428e-06	2.51851e-05	0.00505002	0.297637	0.011803	0.0524225	1	0.200606	0.0130613	0.0555586	1
IMAGE:42408	306858 MGC4604 hypothetical protein MGC4604 Hs.173138 R61732	21	44229153	44230845	820	12	#N/A	#N/A	0.570681	1.18384e-06	2.5966e-05	0.00523021	0.414496	0.000602591	0.00685207	1	0.279778	0.000872687	0.00876589	1
IMAGE:592491	110920 MRPS18B mitochondrial ribosomal protein S18B Hs.274417 AA160498	6	30693616	30701852	956	12	#N/A	#N/A	0.558242	1.21185e-06	2.64511e-05	0.00535272	0.436396	0.000221852	0.00352829	0.962395	0.295197	0.000348617	0.00463317	1
IMAGE:489664	103184 Homo sapiens, activated RNA polymerase II transcription cofactor 4, clone MGC:23773 IMAGE:4134117, mRNA, complete cds Hs.349506 AA099533	5	32624378	32637158	573	18	1	0.591906	0.558152	1.21739e-06	2.64511e-05	0.005376	0.409217	0.000525589	0.00630162	1	0.290331	0.000426847	0.00541218	1
IMAGE:1983174	110438 NUCKS similar to rat nuclear ubiquitous casein kinase 2 Hs.118064 AI252887	1	202420358	202421317	26	11	1	0.69702	0.565901	1.22628e-06	2.65196e-05	0.00541401	0.411672	0.000593335	0.00681378	1	0.276488	0.000900413	0.0089423	1
IMAGE:1574131	308472 ATP5J2 ATP synthase, H+ transporting, mitochondrial F0 complex, subunit f, isoform 2 Hs.155751 AA938704	7	98700468	98702414	633	9	#N/A	#N/A	0.565421	1.25596e-06	2.70353e-05	0.00554382	0.260116	0.0224916	0.0804308	1	0.184703	0.0185301	0.0707448	1
IMAGE:130824	101345 ESTs, Weakly similar to T02670 probable thromboxane A2 receptor isoform beta [H.sapiens] Hs.356392 R22188	5	36219315	36219876	394	17	1	0.766766	0.557316	1.26958e-06	2.7202e-05	0.00560266	0.515	1.21572e-05	0.000485031	0.0548656	0.373974	8.71517e-06	0.000428484	0.0395233
IMAGE:366233	99055 MGC4618 hypothetical protein MGC4618 Hs.89072 AA025631	4	942504	942822	140	13	#N/A	#N/A	0.572932	1.30125e-06	2.77521e-05	0.00574113	0.202842	0.0632591	0.165988	1	0.139831	0.0605128	0.15867	1
IMAGE:280465	110254 PC4 activated RNA polymerase II transcription cofactor 4 Hs.356473 N50375	5	32637194	32637819	580	18	1	0.470779	0.564419	1.32013e-06	2.80256e-05	0.0058231	0.507906	2.19958e-05	0.000691808	0.0986074	0.369616	1.50591e-05	0.000536106	0.0677511
IMAGE:143748	102235 PLCG1 phospholipase C, gamma 1 (formerly subtype 148) Hs.268177 R76365	20	39237414	39237772	6	25	1	0.621836	0.556208	1.34194e-06	2.83585e-05	0.00591798	0.510351	1.46979e-05	0.000548565	0.0662142	0.360457	1.73471e-05	0.000594686	0.0779581
IMAGE:845363	100544 NME1 non-metastatic cells 1, protein (NM23A) expressed in Hs.118638 AA644092	17	46592392	46594384	1	10	1	0.848421	0.567706	1.37201e-06	2.88622e-05	0.00604921	0.302202	0.0101737	0.0476303	1	0.203281	0.0114673	0.0507852	1
IMAGE:825577	104883 MLN64 steroidogenic acute regulatory protein related Hs.77628 AA504615	17	35067558	35073262	68	14	#N/A	#N/A	0.571596	1.38978e-06	2.91037e-05	0.00612617	0.426646	0.000465093	0.00577015	1	0.30386	0.000376807	0.00491229	1
IMAGE:1070301	107099 ESTs Hs.221361 AA780782	18	27382743	27382786	655	13	#N/A	#N/A	0.559183	1.40507e-06	2.92913e-05	0.00619215	0.473239	7.0264e-05	0.00155589	0.310567	0.355325	2.60041e-05	0.000776431	0.116342
IMAGE:270017	98867 Homo sapiens cDNA FLJ10869 fis, clone NT2RP4001677 Hs.106390 N24914	12	105863391	105868266	288	5	#N/A	#N/A	0.566765	1.43711e-06	2.98248e-05	0.00633189	0.305869	0.00940622	0.0449711	1	0.224511	0.00600125	0.0328684	1
IMAGE:139649	223642 ATP11A ATPase, Class VI, type 11A Hs.29189 R64345	13	112588109	112588420	201	17	1	0.935263	0.565964	1.49483e-06	3.08843e-05	0.00658473	0.534793	8.73947e-06	0.000416972	0.0396073	0.377635	1.19267e-05	0.00047997	0.053837
IMAGE:897727	109932 MAF1 homolog of yeast MAF1 Hs.324157 AA598994	8	145234120	145234502	929	26	#N/A	#N/A	0.557659	1.51515e-06	3.11649e-05	0.00667271	0.423806	0.000370319	0.00492482	1	0.303098	0.000278579	0.00406011	1
IMAGE:252349	318229 RAB22A RAB22A, member RAS oncogene family Hs.288968 H87195	20	56362655	56368352	774	21	1	0.720375	0.569706	1.52454e-06	3.12193e-05	0.00671255	0.509914	2.76465e-05	0.000799674	0.123552	0.38436	1.0135e-05	0.000464402	0.0458911
IMAGE:195117	108654 ARNTL2 transcription factor BMAL2 Hs.222024 R91258	12	27468577	27468992	153	9	1	0.362209	0.595603	1.59783e-06	3.2576e-05	0.00703365	0.583431	4.26983e-06	0.000264552	0.0194491	0.423877	4.59798e-06	0.000279993	0.0209346
IMAGE:52616	105596 ESTs, Weakly similar to A46010 X-linked retinopathy protein [H.sapiens] Hs.7589 H29301	7	97483213	97483592	585	8	#N/A	#N/A	0.572788	1.61231e-06	3.2727e-05	0.00709576	0.253622	0.0285794	0.0948819	1	0.159448	0.0399048	0.119302	1
IMAGE:452863	223895 AD034 hypothetical protein AD034 Hs.281397 AA778768	6	7350537	7359616	13	9	1	0.450346	0.572502	1.63481e-06	3.30388e-05	0.00719315	0.365171	0.00273383	0.0190011	1	0.257215	0.00235724	0.017152	1
IMAGE:795330	114805 NR1D1 nuclear receptor subfamily 1, group D, member 1 Hs.276916 AA453202	17	35502571	35503740	56	12	#N/A	#N/A	0.552055	1.64909e-06	3.3123e-05	0.00725436	0.219229	0.0434543	0.128997	1	0.16017	0.0329043	0.105604	1
IMAGE:418004	102403 BMI1 B lymphoma Mo-MLV insertion region (mouse) Hs.431 W90704	10	22658197	22659596	1	10	1	0.853396	0.576591	1.65329e-06	3.3123e-05	0.00727115	0.457121	0.000228356	0.00358409	0.989924	0.320104	0.000246974	0.00372311	1
IMAGE:626841	118174 MET met proto-oncogene (hepatocyte growth factor receptor) Hs.285754 AA190919	7	116030839	116032384	2	7	1	0.615675	0.567409	1.7048e-06	3.40078e-05	0.00749599	0.380712	0.00169462	0.013751	1	0.283379	0.000838446	0.00862119	1
IMAGE:2057973	310206 CCND3 cyclin D3 Hs.83173 AI340905	6	42010672	42010823	1196	14	#N/A	#N/A	0.551187	1.72105e-06	3.41847e-05	0.00756576	0.4866	3.74562e-05	0.000968422	0.16668	0.335369	5.85586e-05	0.0013483	0.259297
IMAGE:810200	109945 RAD1 RAD1 homolog (S. pombe) Hs.7179 AA464501	5	34936396	34951348	882	17	1	0.699572	0.554733	1.74953e-06	3.46019e-05	0.0076892	0.408189	0.000596965	0.00683851	1	0.279146	0.000739176	0.0079556	1
IMAGE:490766	226513 LGTN ligatin Hs.274151 AA133165	1	203153368	203157519	708	11	#N/A	#N/A	0.55453	1.76693e-06	3.47973e-05	0.00776391	0.405236	0.000652044	0.00720922	1	0.28822	0.00051495	0.00614802	1
IMAGE:769921	119851 UBE2C ubiquitin-conjugating enzyme E2C Hs.93002 AA430504	20	43877634	43879002	495	26	1	1.48543	0.552213	1.97801e-06	3.87891e-05	0.0086894	0.564852	1.62329e-06	0.000153318	0.00743467	0.3919	4.04234e-06	0.000278551	0.0184452
IMAGE:305697	220988 Homo sapiens cDNA FLJ32089 fis, clone OCBBF2000712 Hs.231913 N89985	7	44692264	44693024	410	9	1	0.4045	0.567987	2.031e-06	3.96603e-05	0.00892016	0.273902	0.0197636	0.0744698	1	0.197361	0.0150669	0.0609523	1
IMAGE:22074	104121 THRA **thyroid hormone receptor, alpha (erythroblastic leukemia viral (v-erb-a) oncogene homolog, avian) Hs.724 T66180	17	35498161	35503559	58	12	#N/A	#N/A	0.547008	2.11059e-06	4.10413e-05	0.00926762	0.23427	0.0334916	0.105919	1	0.160426	0.0326891	0.105425	1
IMAGE:773724	102791 FADD Fas (TNFRSF6)-associated via death domain Hs.86131 AA430751	11	69730324	69731141	229	5	#N/A	#N/A	0.549651	2.23874e-06	4.33511e-05	0.00982808	0.0675209	0.302036	0.469068	1	0.0444448	0.306381	0.475337	1
IMAGE:795798	103243 Homo sapiens, similar to Molybdenum cofactor synthesis protein cinnamon, clone IMAGE:3858121, mRNA, partial cds Hs.5250 AA459853	1	230815995	230826530	107	9	1	0.517439	0.545554	2.26442e-06	4.36656e-05	0.00993855	0.489089	3.4056e-05	0.000943778	0.151958	0.339693	4.77509e-05	0.00116927	0.212014
IMAGE:796640	107394 VAPB VAMP (vesicle-associated membrane protein)-associated protein B and C Hs.182625 AA460114	20	56453023	56454014	686	23	1	0.460938	0.56542	2.29454e-06	4.40628e-05	0.0100684	0.299831	0.0119001	0.0525017	1	0.209536	0.010665	0.0485325	1
IMAGE:811867	110015 MRPL36 mitochondrial ribosomal protein L36 Hs.32196 AA454962	5	1851502	1852062	475	18	#N/A	#N/A	0.560521	2.37153e-06	4.52127e-05	0.0104039	0.317335	0.00777682	0.0395072	1	0.221481	0.00702764	0.0365848	1
IMAGE:1875481	317372 ESTs, Weakly similar to T21713 hypothetical protein F33H2.2 - Caenorhabditis elegans [C.elegans] Hs.295901 AI273738	8	124889713	124891900	606	24	1	1.40454	0.560482	2.37595e-06	4.52127e-05	0.0104209	0.549119	5.7092e-06	0.0003262	0.0259655	0.396239	5.57399e-06	0.0003071	0.0253338
IMAGE:767397	111693 Homo sapiens cDNA: FLJ23068 fis, clone LNG05562 Hs.21187 AA418614	10	116726673	116727424	514	6	1	0.589734	0.548344	2.38373e-06	4.52127e-05	0.0104526	0.420394	0.000411825	0.00526499	1	0.289943	0.000480238	0.00587974	1
IMAGE:2057931	318393 TACSTD1 tumor-associated calcium signal transducer 1 Hs.692 AI340883	2	47525426	47525717	10	5	#N/A	#N/A	0.547871	2.43833e-06	4.60596e-05	0.0106896	0.262898	0.0204651	0.0760549	1	0.193761	0.0136734	0.0572156	1
IMAGE:882415	221426 STX16 syntaxin 16 Hs.102178 AA676370	20	56684893	56685252	455	23	1	0.882386	0.543347	2.51799e-06	4.73711e-05	0.0110364	0.430156	0.00027207	0.00400477	1	0.31487	0.000149237	0.00257712	0.650821
IMAGE:839583	111062 C20orf14 **chromosome 20 open reading frame 14 Hs.31334 AA489815	20	62127774	62134886	193	22	1	0.382386	0.54326	2.52853e-06	4.73768e-05	0.01108	0.570641	1.01809e-06	0.000117773	0.00467202	0.402013	1.9414e-06	0.000208949	0.00890325
IMAGE:143115	110363 **Homo sapiens cDNA FLJ32642 fis, clone SYNOV2001144 Hs.101617 R73647	8	17197271	17199826	346	19	#N/A	#N/A	0.554301	2.62107e-06	4.89125e-05	0.0114829	0.523359	1.39568e-05	0.000542789	0.062945	0.397775	4.27896e-06	0.000278551	0.0195078
IMAGE:290111	220103 HMGCS1 3-hydroxy-3-methylglutaryl-Coenzyme A synthase 1 (soluble) Hs.77910 N62195	5	43325254	43326089	2006	16	#N/A	#N/A	0.540782	2.84588e-06	5.28946e-05	0.012465	0.412335	0.00047765	0.00587916	1	0.296081	0.000335934	0.00450638	1
IMAGE:838732	101877 LOC51596 divalent cation tolerant protein CUTA Hs.107187 AA457543	5	81604938	81605757	104	15	#N/A	#N/A	0.544015	2.92895e-06	5.42208e-05	0.0128259	0.582661	6.95861e-07	9.4719e-05	0.00319748	0.422383	7.54389e-07	0.000105797	0.00346717
IMAGE:25763	307359 ANKH ankylosis, progressive homolog (mouse) Hs.168640 R12303	5	14762004	14762755	165	15	1	0.860835	0.55536	3.02245e-06	5.57287e-05	0.0132323	0.471118	0.00011191	0.00219457	0.491619	0.340413	8.01311e-05	0.00168567	0.353298
IMAGE:435720	226389 SNX5 sorting nexin 5 Hs.13794 AA700764	20	17896341	17896716	236	21	1	0.588265	0.543261	3.03506e-06	5.57392e-05	0.0132845	0.425221	0.000354102	0.00479177	1	0.303064	0.000278979	0.00406011	1
IMAGE:587333	104707 C20orf177 chromosome 20 open reading frame 177 Hs.286184 AA132867	20	57955094	57956488	236	22	#N/A	#N/A	0.550623	3.1152e-06	5.69848e-05	0.0136321	0.271793	0.0188007	0.0719087	1	0.188271	0.0175772	0.06813	1
IMAGE:825697	223596 ZNF313 zinc finger protein 313 Hs.10590 AA504825	20	48003424	48003829	237	26	1	0.534902	0.542276	3.17903e-06	5.79235e-05	0.0139083	0.582889	6.87844e-07	9.4719e-05	0.00316133	0.414001	1.21086e-06	0.00015481	0.00556146
IMAGE:462935	226139 STX16 syntaxin 16 Hs.102178 AA682368	20	56685746	56686176	454	23	1	0.714091	0.545147	3.33779e-06	6.05775e-05	0.0145995	0.445763	0.000204484	0.00330774	0.888073	0.325688	0.00011815	0.0021872	0.517379
IMAGE:195817	111162 FLJ10504 misato Hs.279763 R92186	1	152397315	152397839	3480	16	1	0.415061	0.537246	3.36362e-06	6.08079e-05	0.0147091	0.500006	2.22592e-05	0.000691808	0.0997656	0.345726	3.57796e-05	0.000958133	0.15947
IMAGE:487165	100329 ZNF313 zinc finger protein 313 Hs.10590 AA045074	20	47999190	48002153	240	26	1	0.723827	0.54836	3.46108e-06	6.21522e-05	0.0151318	0.56448	2.4189e-06	0.000193012	0.0110568	0.419604	1.33316e-06	0.000162365	0.00612053
IMAGE:84371	222013 KIAA0935 KIAA0935 protein Hs.12183 T73695	4	6741064	6742192	1354	12	#N/A	#N/A	0.540439	3.46484e-06	6.21522e-05	0.0151448	0.531734	7.09396e-06	0.000378622	0.032235	0.380275	7.43683e-06	0.000386715	0.0337632
IMAGE:298469	220981 ATP11A ATPase, Class VI, type 11A Hs.29189 N74161	13	112586783	112588417	201	17	1	1.28415	0.548164	3.49258e-06	6.21845e-05	0.0152626	0.497231	3.84209e-05	0.000982385	0.170896	0.352081	4.08339e-05	0.00104758	0.181711
IMAGE:878699	226333 CPSF4 cleavage and polyadenylation specific factor 4, 30kD subunit Hs.6351 AA775379	7	98699261	98699458	631	8	#N/A	#N/A	0.5481	3.50298e-06	6.21845e-05	0.0153045	0.386088	0.00134755	0.0118339	1	0.271902	0.00117377	0.0107996	1
IMAGE:565319	308657 MAL2 mal, T-cell differentiation protein 2 Hs.76550 AA126879	8	120321677	120325184	1442	21	#N/A	#N/A	0.548075	3.50695e-06	6.21845e-05	0.0153183	0.476511	8.14465e-05	0.00173422	0.359342	0.333626	9.462e-05	0.00189822	0.416233
IMAGE:1568561	310821 BCL2L1 BCL2-like 1 Hs.305890 AA931820	20	29715921	29716327	325	26	#N/A	#N/A	0.535905	3.582e-06	6.32728e-05	0.0156426	0.487232	3.65691e-05	0.000961533	0.162842	0.34481	3.73941e-05	0.000983294	0.166516
IMAGE:704519	225325 HMGCS1 3-hydroxy-3-methylglutaryl-Coenzyme A synthase 1 (soluble) Hs.77910 AA279532	5	43325633	43326620	2006	16	#N/A	#N/A	0.54744	3.61146e-06	6.35508e-05	0.0157677	0.407795	0.000732748	0.00779466	1	0.290153	0.00058408	0.00664158	1
IMAGE:491524	227126 MRPL13 mitochondrial ribosomal protein L13 Hs.333823 AA148505	8	121477269	121501306	2608	22	1	0.836631	0.535066	3.7251e-06	6.53021e-05	0.01626	0.574346	8.51739e-07	0.000105528	0.00391119	0.411984	1.11113e-06	0.000146923	0.00510453
IMAGE:810958	310379 CPNE1 copine I Hs.166887 AA459388	20	33677379	33683911	1540	26	1	0.906275	0.534765	3.77791e-06	6.59779e-05	0.0164868	0.52016	9.81138e-06	0.000435082	0.0443965	0.399471	2.23373e-06	0.000225148	0.0102394
IMAGE:951080	101280 RECQL4 RecQ protein-like 4 Hs.31442 AA620446	8	145707484	145707660	455	27	1	1.08071	0.537577	3.95806e-06	6.88643e-05	0.017269	0.454101	0.000137513	0.00254564	0.602169	0.31481	0.000168516	0.00279014	0.733372
IMAGE:1540418	307028 NUCKS similar to rat nuclear ubiquitous casein kinase 2 Hs.118064 AA927182	1	202419033	202419267	28	11	1	0.648562	0.533559	3.99597e-06	6.92634e-05	0.0174304	0.342455	0.00334322	0.0222625	1	0.236795	0.00326564	0.0215252	1
IMAGE:825641	224157 B4GALT5 UDP-Gal:betaGlcNAc beta 1,4- galactosyltransferase, polypeptide 5 Hs.107526 AA504652	20	47683393	47684327	538	24	1	0.586432	0.545084	4.02531e-06	6.95117e-05	0.0175544	0.549272	4.7351e-06	0.000280949	0.0215494	0.377414	1.20585e-05	0.000481092	0.05442
IMAGE:343490	115641 CBX3 chromobox homolog 3 (HP1 gamma homolog, Drosophila) Hs.278554 W69106	7	26015410	26015882	6	12	1	0.888936	0.533183	4.06632e-06	6.99589e-05	0.0177292	0.568016	1.15526e-06	0.000117773	0.00529687	0.384188	5.10159e-06	0.000293629	0.0232071
IMAGE:772373	105232 Homo sapiens cDNA FLJ30865 fis, clone FEBRA2004099 Hs.47094 AA404564	13	41714798	41715032	1007	10	1	0.929219	0.540495	4.14002e-06	7.07752e-05	0.0180464	0.51973	1.37484e-05	0.000539217	0.0620191	0.330692	9.45477e-05	0.00189822	0.41601
IMAGE:788533	102527 GK001 GK001 protein Hs.8207 AA452813	17	59176350	59176899	1151	12	#N/A	#N/A	0.536582	4.14435e-06	7.07752e-05	0.0180611	0.328106	0.00506352	0.029183	1	0.230138	0.0043863	0.0262271	1
IMAGE:586650	102366 SLC29A1 solute carrier family 29 (nucleoside transporters), member 1 Hs.25450 AA129134	6	44306362	44309850	79	13	#N/A	#N/A	0.535892	4.2783e-06	7.27405e-05	0.0186406	0.382436	0.00125473	0.0115115	1	0.273351	0.000926298	0.00908243	1
IMAGE:147252	224046 FLJ21308 hypothetical protein FLJ21308 Hs.29977 R80933	5	50166569	50173918	3195	11	#N/A	#N/A	0.531975	4.30029e-06	7.27405e-05	0.0187321	0.257436	0.0218215	0.0790836	1	0.176471	0.0213333	0.0777405	1
IMAGE:265592	119553 Homo sapiens, activated RNA polymerase II transcription cofactor 4, clone MGC:23773 IMAGE:4134117, mRNA, complete cds Hs.349506 N21407	5	32624404	32637820	573	18	1	0.593378	0.531943	4.30659e-06	7.27405e-05	0.0187552	0.386001	0.00104238	0.0100713	1	0.273356	0.000845343	0.00864654	1
IMAGE:299707	116378 FBXO22 F-box only protein 22 Hs.289074 AI822058	15	74009333	74013504	1166	6	1	0.715371	0.531687	4.35785e-06	7.33386e-05	0.0189741	0.332746	0.00424854	0.0261466	1	0.227936	0.00442114	0.0263675	1
IMAGE:785821	105491 CEP4 Cdc42 effector protein 4; binder of Rho GTPases 4 Hs.3903 AA449061	17	68791357	68792192	63	11	#N/A	#N/A	0.534559	4.54848e-06	7.62695e-05	0.0197995	0.38358	0.00121565	0.0112521	1	0.271931	0.000978338	0.00937422	1
IMAGE:877632	116056 FLOT1 flotillin 1 Hs.179986 AA488175	6	30815974	30817097	837	12	1	0.522785	0.53061	4.57952e-06	7.65126e-05	0.0199301	0.431362	0.000261609	0.0039182	1	0.307163	0.000209273	0.00330139	0.907406
IMAGE:824659	101997 ICA1 islet cell autoantigen 1 (69kD) Hs.167927 AA482169	7	7926641	7941014	723	12	1	-0.359514	0.537917	4.6585e-06	7.75524e-05	0.0202692	0.462004	0.000118504	0.00230436	0.520353	0.330879	9.37565e-05	0.00189822	0.412716
IMAGE:1417825	319585 TRRAP transformation/transcription domain-associated protein Hs.203952 AA894428	7	98255103	98255489	187	9	1	0.427177	0.530061	4.69672e-06	7.79083e-05	0.0204307	0.0575761	0.327917	0.495139	1	0.0329001	0.352755	0.519259	1
IMAGE:712314	312989 MIR myosin regulatory light chain interacting protein Hs.20072 AA404967	6	16237404	16238958	174	8	1	1.04351	0.545537	4.74272e-06	7.83903e-05	0.0206261	0.420525	0.000558105	0.0065225	1	0.293762	0.000562354	0.00650754	1
IMAGE:1579997	313768 MGC5528 hypothetical protein MGC5528 Hs.315167 AA934904	8	120916076	120919830	2037	21	1	1.28256	0.533286	4.82129e-06	7.92979e-05	0.020963	0.453337	0.000141155	0.00259232	0.617835	0.310138	0.000206349	0.00327049	0.894935
IMAGE:784830	113309 D123 D123 gene product Hs.82043 AA448289	10	12331582	12332592	492	9	1	0.576018	0.541076	4.8319e-06	7.92979e-05	0.0210043	0.341191	0.00423042	0.0261422	1	0.233363	0.00451233	0.0268075	1
IMAGE:470124	227020 RAD1 RAD1 homolog (S. pombe) Hs.7179 AA029300	5	34944416	34951403	878	17	1	0.836691	0.544074	5.06578e-06	8.28424e-05	0.0220159	0.405556	0.000860482	0.00871403	1	0.289443	0.000664988	0.00734502	1
IMAGE:1474900	224826 KRT15 keratin 15 Hs.80342 AA878048	17	36923525	36925369	175	13	#N/A	#N/A	0.543498	5.19849e-06	8.47135e-05	0.0225874	0.364912	0.00254583	0.0182728	1	0.238716	0.00406107	0.0249597	1
IMAGE:131867	116434 NET1 neuroepithelial cell transforming gene 1 Hs.25155 R24543	10	5489268	5489574	1152	12	#N/A	#N/A	0.527601	5.2562e-06	8.53532e-05	0.0228329	0.401612	0.000661087	0.00726724	1	0.287153	0.00048643	0.00590866	1
IMAGE:129840	110859 PPP2CA **protein phosphatase 2 (formerly 2A), catalytic subunit, alpha isoform Hs.91773 R17005	8	141600859	141601181	2	28	1	0.673519	0.527356	5.31527e-06	8.60108e-05	0.0230842	0.421191	0.000362366	0.00486096	1	0.280937	0.000625777	0.00696177	1
IMAGE:153743	115753 HSA243666 NICE-5 protein Hs.337078 R48168	1	151337318	151338349	3261	16	1	0.360677	0.530988	5.35266e-06	8.6314e-05	0.0232412	0.508515	1.845e-05	0.000632494	0.0829143	0.348685	3.58161e-05	0.000958133	0.159597
IMAGE:878307	220246 KIAA1688 KIAA1688 protein Hs.105685 AA670299	8	145725370	145725698	437	25	1	0.703293	0.542715	5.3842e-06	8.65211e-05	0.0233728	0.532449	1.1409e-05	0.000468265	0.0515347	0.34991	5.22491e-05	0.00124004	0.231672
IMAGE:813585	100520 C20orf18 chromosome 20 open reading frame 18 Hs.247280 AA447671	20	357206	359608	69	19	1	0.541645	0.534277	5.49401e-06	8.79285e-05	0.023844	0.510081	2.02019e-05	0.000677497	0.0907269	0.355141	3.04667e-05	0.000859755	0.136034
IMAGE:878550	222920 FLJ10402 hypothetical protein FLJ10402 Hs.7579 AA775865	1	198576959	198577540	236	12	1	0.715622	0.542199	5.50978e-06	8.79285e-05	0.0239069	0.340143	0.00464234	0.0276154	1	0.245072	0.00328958	0.0215997	1
IMAGE:149355	163267 TRAM translocating chain-associating membrane protein Hs.4147 H01495	8	71649626	71669323	1183	19	1	0.776863	0.529465	5.73409e-06	9.11937e-05	0.0248745	0.463276	0.00010013	0.00200607	0.440372	0.322652	0.000119233	0.00218973	0.521983
IMAGE:485165	121494 PTDSS1 phosphatidylserine synthase 1 Hs.77329 AA039308	8	97415477	97415953	1574	17	1	0.774013	0.529203	5.80244e-06	9.1895e-05	0.0251652	0.439269	0.000225739	0.0035656	0.978806	0.314607	0.000170013	0.00279014	0.739045
IMAGE:243410	101536 GATA4 GATA binding protein 4 Hs.243987 N38992	8	11654460	11654916	79	20	1	-1.00963	0.540958	5.82314e-06	9.1895e-05	0.0252491	0.411751	0.000720655	0.00770252	1	0.294278	0.000551113	0.00644078	1
IMAGE:1739583	120061 LOC81034 folate transporter/carrier Hs.196270 AI140246	8	104481423	104483395	3203	19	1	0.674596	0.536871	5.83776e-06	9.1895e-05	0.0253067	0.500029	3.45851e-05	0.000944145	0.154249	0.359591	2.86717e-05	0.000828674	0.128189
IMAGE:489705	225874 FLJ10582 hypothetical protein FLJ10582 Hs.173438 AA099194	3	139823766	139834909	28	10	1	0.304012	0.536604	5.90758e-06	9.26789e-05	0.0256035	0.459715	0.000145124	0.00264373	0.634918	0.324533	0.000141041	0.0024539	0.615361
IMAGE:1699381	120332 RPS20 **ribosomal protein S20 Hs.8102 AI050004	8	57146171	57149607	40	16	#N/A	#N/A	0.52465	6.00917e-06	9.39542e-05	0.0260377	0.451404	0.000133819	0.00249723	0.586259	0.31928	0.000122575	0.00222462	0.536143
IMAGE:139705	108337 Homo sapiens cDNA: FLJ21869 fis, clone HEP02442 Hs.28465 R63929	13	72181641	72191210	32	13	1	1.15906	0.524371	6.08542e-06	9.4826e-05	0.026362	0.463596	8.7332e-05	0.00180434	0.384697	0.324239	9.79532e-05	0.0019291	0.430504
IMAGE:1754680	319940 DKFZP761C169 hypothetical protein DKFZp761C169 Hs.71252 AI200911	5	56595271	56595582	292	9	#N/A	#N/A	0.543871	6.14304e-06	9.54026e-05	0.0266055	0.5	4.64975e-05	0.00115075	0.206542	0.355236	4.75353e-05	0.00116927	0.211152
IMAGE:1641097	307479 FLJ21615 hypothetical protein FLJ21615 Hs.44159 AI015442	8	133913660	133913922	162	28	1	0.527615	0.531254	6.2917e-06	9.72758e-05	0.0272431	0.52993	9.04625e-06	0.00041866	0.0409705	0.393881	4.36421e-06	0.000278551	0.0198877
IMAGE:786625	309396 STRIN STRIN protein Hs.180403 AA451982	18	27963223	27964682	74	12	1	0.715354	0.531204	6.30569e-06	9.72758e-05	0.0272973	0.419578	0.000467547	0.00577015	1	0.2985	0.000376193	0.00491229	1
IMAGE:1534589	309059 CPM carboxypeptidase M Hs.334873 AA923509	12	67534488	67534804	47	8	#N/A	#N/A	0.538725	6.42921e-06	9.88517e-05	0.0278256	0.398856	0.00103832	0.0100531	1	0.272811	0.00124314	0.0112368	1
IMAGE:490952	225791 TES testis derived transcript (3 LIM domains) Hs.165986 AA136529	7	115491402	115491869	3	8	#N/A	#N/A	0.534575	6.46574e-06	9.90843e-05	0.0279773	0.312953	0.00807045	0.0402913	1	0.213178	0.00853358	0.0416597	1
IMAGE:795213	110373 RNAC RNA cyclase homolog Hs.113052 AA453591	9	4834617	4850434	23	18	#N/A	#N/A	0.52293	6.49295e-06	9.91729e-05	0.0280885	0.593517	3.29149e-07	5.64185e-05	0.00151474	0.425996	4.96476e-07	7.65897e-05	0.00228329
IMAGE:924741	119736 ESTs, Weakly similar to B35363 synapsin Ib [H.sapiens] Hs.91109 AA515032	7	29379748	29380149	69	12	#N/A	#N/A	0.537427	6.80759e-06	0.000103637	0.0294428	0.412659	0.000702358	0.00755894	1	0.2967	0.000501117	0.00602382	1
IMAGE:282310	118956 PPFIA1 protein tyrosine phosphatase, receptor type, f polypeptide (PTPRF), interacting protein (liprin), alpha 1 Hs.183648 N49751	11	69877393	69896292	73	5	1	0.382619	0.528287	7.17774e-06	0.000108913	0.0310365	0.20953	0.0539961	0.148481	1	0.140751	0.0560388	0.150521	1
IMAGE:795198	105981 SLC39A1 solute carrier family 39 (zinc transporter), member 3 Hs.7854 AA453577	1	150744658	150744957	2668	16	1	0.611697	0.52404	7.30871e-06	0.000110538	0.0315956	0.543689	4.23125e-06	0.000264552	0.0192776	0.37829	8.23905e-06	0.000410004	0.0373723
IMAGE:1534633	307436 C20orf149 chromosome 20 open reading frame 149 Hs.79625 AA918617	20	61623755	61623957	34	21	#N/A	#N/A	0.52021	7.33299e-06	0.000110544	0.0316932	0.534062	5.42296e-06	0.000317689	0.0246745	0.389508	3.83986e-06	0.000278199	0.0175328
IMAGE:279966	112431 FXR1 fragile X mental retardation, autosomal homolog 1 Hs.82712 N57551	3	182172155	182172593	1737	16	1	0.8899	0.523861	7.36694e-06	0.000110695	0.0318325	0.381382	0.00129209	0.011725	1	0.274748	0.000877569	0.00879088	1
IMAGE:491751	108180 ISG20 interferon stimulated gene (20kD) Hs.183487 AA150500	15	86983289	86999885	1033	6	1	-0.923785	0.519889	7.43832e-06	0.000111406	0.0321335	0.28067	0.0137198	0.0578808	1	0.198356	0.0113532	0.0503441	1
IMAGE:289939	222000 PIBF1 progesterone-induced blocking factor 1 Hs.43913 N59340	13	72380691	72488283	194	14	1	0.820227	0.531185	7.50878e-06	0.000112099	0.0324304	0.51126	2.2516e-05	0.000691808	0.100872	0.368917	1.83095e-05	0.000618513	0.0822462
IMAGE:1635380	306983 C20orf161 chromosome 20 open reading frame 161 Hs.334538 AI014407	20	43904134	43904504	469	20	#N/A	#N/A	0.565723	7.5899e-06	0.000112946	0.0327732	0.494555	0.000134757	0.00250464	0.590234	0.359695	9.76821e-05	0.0019291	0.429411
IMAGE:705064	109733 TACC3 transforming, acidic coiled-coil containing protein 3 Hs.104019 AA279990	4	1709788	1714126	158	13	1	0.835397	0.522734	7.74362e-06	0.000114639	0.0334292	0.434786	0.000261029	0.0039182	1	0.311868	0.0001915	0.00308802	0.831494
IMAGE:416075	223931 TCF19 transcription factor 19 (SC1) Hs.249184 W85878	6	31238231	31239478	415	12	1	0.772123	0.522706	7.75327e-06	0.000114639	0.0334631	0.419601	0.000422063	0.00536623	1	0.293071	0.000422715	0.00537451	1
IMAGE:1755420	315667 Homo sapiens cDNA: FLJ22562 fis, clone HSI01814 Hs.349815 AI201248	17	27731033	27731500	583	6	1	0.395295	0.526294	7.83657e-06	0.000115502	0.0338148	0.383148	0.00134038	0.0118339	1	0.261905	0.00155512	0.0129677	1
IMAGE:342008	104170 KRT13 keratin 13 Hs.74070 W60057	17	36910758	36912287	163	14	#N/A	#N/A	0.525534	8.1025e-06	0.000118664	0.0349542	0.427754	0.000363577	0.00486311	1	0.296571	0.000407033	0.00523263	1
IMAGE:23759	224082 PP591 hypothetical protein PP591 Hs.118666 R38171	1	151773767	151778660	3699	16	1	0.685856	0.521644	8.1247e-06	0.000118664	0.0350419	0.564216	1.67189e-06	0.00015475	0.00765557	0.405702	1.91767e-06	0.000208949	0.00879637
IMAGE:287745	112369 TARBP1 TAR (HIV) RNA binding protein 1 Hs.151518 N62244	1	230833822	230843413	89	9	1	0.585931	0.517889	8.128e-06	0.000118664	0.035048	0.567732	1.1706e-06	0.000117773	0.00536486	0.395227	2.81791e-06	0.000238465	0.0128971
IMAGE:812977	113980 Homo sapiens mesenchymal stem cell protein DSC96 mRNA, partial cds Hs.61426 AA464617	12	63377221	63377607	77	6	#N/A	#N/A	0.517766	8.1723e-06	0.000118935	0.0352308	0.376141	0.00137472	0.0119815	1	0.262881	0.00126608	0.0114219	1
IMAGE:595213	111900 BM-009 hypothetical protein Hs.92918 AA173423	8	130922897	130933703	198	30	1	0.948304	0.517645	8.21631e-06	0.000119201	0.0354123	0.552627	2.3696e-06	0.000192395	0.0108338	0.401387	2.00981e-06	0.000211396	0.009215
IMAGE:325088	220545 MMP24 matrix metalloproteinase 24 (membrane-inserted) Hs.3743 W46985	20	33327366	33328218	1187	26	1	-0.438811	0.517143	8.4003e-06	0.000121489	0.0361969	0.494333	2.78225e-05	0.000799767	0.124311	0.350292	2.86713e-05	0.000828674	0.128189
IMAGE:327676	107789 KRT13 keratin 13 Hs.74070 W23757	17	36910765	36912365	163	14	#N/A	#N/A	0.536545	8.45583e-06	0.000121911	0.0364277	0.456947	0.000203022	0.00330774	0.882133	0.309771	0.000332835	0.00447779	1
IMAGE:489633	116984 C1orf19 **chromosome 1 open reading frame 19 Hs.32058 AA098998	1	180755518	180773824	820	13	1	0.472755	0.52406	8.64161e-06	0.000124203	0.0372194	0.548115	4.15832e-06	0.000264552	0.0189536	0.375959	1.09701e-05	0.000474366	0.0496066
IMAGE:770845	226036 CYB561 cytochrome b-561 Hs.355264 AA427768	17	58863396	58864433	838	11	#N/A	#N/A	0.527745	8.7246e-06	0.000125008	0.0375681	0.295742	0.0116493	0.0519892	1	0.199356	0.0128537	0.0549787	1
IMAGE:746083	224000 SH2D3C SH2 domain-containing 3C Hs.26054 AA482597	9	127580149	127580571	1762	8	#N/A	#N/A	0.5436	8.97612e-06	0.000127954	0.0386422	0.588511	1.83075e-06	0.000166131	0.00838116	0.421765	2.72339e-06	0.000238465	0.0124704
IMAGE:725454	114475 CKS2 CDC28 protein kinase 2 Hs.83758 AA292964	9	89155675	89161172	176	9	1	1.24807	0.519289	9.00831e-06	0.000127954	0.0387718	0.278075	0.0151621	0.0617885	1	0.182018	0.019095	0.0717192	1
IMAGE:1573568	319844 NUCKS similar to rat nuclear ubiquitous casein kinase 2 Hs.118064 AA962465	1	202417492	202417900	29	10	1	0.58073	0.519277	9.01321e-06	0.000127954	0.0387838	0.408414	0.000593197	0.00681378	1	0.285714	0.000569568	0.00652465	1
IMAGE:146882	223871 UBE2C ubiquitin-conjugating enzyme E2C Hs.93002 R80790	20	43874738	43878993	496	22	1	1.59692	0.534923	9.06661e-06	0.000128319	0.0390046	0.463351	0.000164991	0.0028706	0.719857	0.333229	0.000125585	0.00226152	0.54906
IMAGE:823853	118312 ESTs Hs.98073 AA490463	16	19039888	19040449	470	11	1	0.38045	0.522799	9.1294e-06	0.000128814	0.0392655	0.448224	0.000188503	0.00317233	0.820741	0.310785	0.000225383	0.00348853	0.975906
IMAGE:376983	226615 SLC2A4RG SLC2A4 regulator Hs.170088 AA047773	20	61843750	61844325	254	21	1	0.391033	0.518682	9.25048e-06	0.000130125	0.0397771	0.461219	0.000107609	0.0021374	0.47305	0.318905	0.000140795	0.0024539	0.61443
IMAGE:1610448	221221 RPN2 ribophorin II Hs.75722 AA991856	20	35298395	35303434	106	26	1	0.757561	0.522365	9.30317e-06	0.00013047	0.0399943	0.622225	1.16634e-07	2.57038e-05	0.000537448	0.445954	2.3974e-07	4.62298e-05	0.001104
IMAGE:489533	226135 LOC51706 cytochrome b5 reductase 1 (B5R.1) Hs.289113 AA098866	1	199662660	199663111	430	12	1	-0.895754	0.529913	9.4377e-06	0.000131761	0.0405632	0.470221	0.000115482	0.00225506	0.507196	0.346061	6.22157e-05	0.0014085	0.275305
IMAGE:79726	102726 Homo sapiens cDNA FLJ23821 fis, clone HUV00353 Hs.11067 T62552	17	70458433	70458870	114	11	1	-0.808663	0.518186	9.45217e-06	0.000131761	0.040616	0.492305	3.46812e-05	0.000944145	0.154644	0.342638	4.77117e-05	0.00116927	0.211888
IMAGE:447686	223075 Homo sapiens, Similar to cysteine and histidine-rich protein, clone IMAGE:3945559, mRNA, partial cds Hs.331601 AA702758	8	145646121	145646290	517	25	#N/A	#N/A	0.529457	9.62436e-06	0.000133411	0.0413462	0.41448	0.000666418	0.00730848	1	0.297086	0.000493552	0.00594833	1
IMAGE:770993	103520 Homo sapiens cDNA FLJ33107 fis, clone TRACH2000959 Hs.349150 AA427406	7	44689137	44690184	407	8	1	0.549014	0.529447	9.62822e-06	0.000133411	0.0413532	0.454257	0.000196343	0.00323744	0.853896	0.322406	0.000175159	0.00285435	0.761065
IMAGE:84287	307523 FLJ10620 **hypothetical protein FLJ10620 Hs.99445 T71169	12	105711300	105722066	139	5	1	0.434156	0.533086	9.80767e-06	0.000135492	0.0421141	0.116459	0.193601	0.348226	1	0.0772372	0.198059	0.354192	1
IMAGE:781738	115846 GATA4 GATA binding protein 4 Hs.243987 AA431347	8	11653780	11654916	80	21	1	-1.31884	0.524838	9.89221e-06	0.000136253	0.0424672	0.445899	0.000228503	0.00358409	0.990332	0.328751	0.000117343	0.00218097	0.51396
IMAGE:823727	113734 Homo sapiens, clone IMAGE:2905978, mRNA, partial cds Hs.236547 AA489662	7	2350732	2352082	181	12	#N/A	#N/A	0.512843	1.01411e-05	0.000139267	0.0435254	0.353633	0.00251381	0.0182728	1	0.270486	0.000945536	0.00921651	1
IMAGE:25071	221204 ZNF313 zinc finger protein 313 Hs.10590 R38967	20	48002018	48003829	238	25	1	0.724545	0.51996	1.03222e-05	0.000141334	0.0442924	0.553081	3.34375e-06	0.000232528	0.0152575	0.381896	8.11873e-06	0.000408408	0.0368347
IMAGE:1931393	315471 EST Hs.235732 AI351317	12	67340585	67340846	147	8	1	0.385838	0.51554	1.06013e-05	0.000144195	0.0454794	0.437754	0.000237123	0.00367025	1	0.283993	0.000610153	0.00683726	1
IMAGE:434778	223066 LOC55971 insulin receptor tyrosine kinase substrate Hs.23449 AA701864	7	97565618	97566069	502	9	1	-0.719226	0.523192	1.06155e-05	0.000144195	0.04553	0.211436	0.053918	0.148355	1	0.154072	0.0423613	0.124713	1
IMAGE:502397	100861 STK24 serine/threonine kinase 24 (STE20 homolog, yeast) Hs.168913 AA135914	13	97906236	97969522	533	16	#N/A	#N/A	0.519288	1.06246e-05	0.000144195	0.0455582	0.496895	3.36445e-05	0.000937993	0.150155	0.343149	5.35782e-05	0.00125868	0.237458
IMAGE:770709	112035 KIAA1089 KIAA1089 protein Hs.4990 AA433827	1	153032144	153032982	2845	16	1	0.500312	0.511702	1.06562e-05	0.000144201	0.0456829	0.305699	0.00799628	0.0401375	1	0.219332	0.00588005	0.0323963	1
IMAGE:1843266	319955 Homo sapiens, clone IMAGE:3534002, mRNA, partial cds Hs.199316 AI221691	6	41676152	41676337	1223	11	#N/A	#N/A	0.522916	1.07415e-05	0.000144932	0.0460382	0.513443	2.06723e-05	0.000685714	0.0928187	0.379755	1.07317e-05	0.000474366	0.048561
IMAGE:25061	115897 Homo sapiens clone 25061 mRNA sequence Hs.183475 R38944	13	110351880	110352413	181	16	1	0.625644	0.522193	1.10784e-05	0.000149043	0.0474707	0.558628	3.14466e-06	0.000227545	0.0143585	0.391216	6.0068e-06	0.00032325	0.0272889
IMAGE:1535328	223001 KPNB3 karyopherin (importin) beta 3 Hs.113503 AA919053	13	97469902	97472553	312	16	1	0.735774	0.517512	1.14648e-05	0.000153794	0.0491151	0.346925	0.00343581	0.0226832	1	0.253124	0.00213496	0.015988	1
IMAGE:878406	104478 MTX1 metaxin 1 Hs.247551 AA670347	1	151996239	152017314	3871	15	#N/A	#N/A	0.51354	1.15539e-05	0.000154542	0.0494855	0.457423	0.000122668	0.00234589	0.538143	0.305289	0.000253893	0.00379037	1
IMAGE:147834	107777 ZNF217 zinc finger protein 217 Hs.155040 R81830	20	51617019	51617225	15	25	1	0.5924	0.520978	1.16662e-05	0.000155595	0.0499548	0.511018	2.27215e-05	0.000691808	0.101724	0.3622	2.53168e-05	0.000774985	0.113369
IMAGE:204483	102739 PRO2000 PRO2000 protein Hs.46677 H58234	8	124402278	124409730	1091	24	1	0.915114	0.516915	1.17608e-05	0.000156405	0.050348	0.492532	3.96576e-05	0.00100293	0.176318	0.354008	3.21602e-05	0.000891241	0.143499
IMAGE:1591076	118558 KPNB3 **karyopherin (importin) beta 3 Hs.113503 AA977439	13	97443039	97455511	290	14	1	0.897374	0.541404	1.1821e-05	0.000156755	0.0505939	0.5806	3.1916e-06	0.000227545	0.0145697	0.420316	3.60777e-06	0.000273717	0.0164803
IMAGE:768260	105417 E2F1 E2F transcription factor 1 Hs.96055 AA424949	20	31727149	31727774	414	25	1	0.584828	0.512925	1.18625e-05	0.000156856	0.0507595	0.413365	0.000511017	0.00617489	1	0.285246	0.000580367	0.00661561	1
IMAGE:1569107	307995 FLJ20624 hypothetical protein FLJ20624 Hs.52256 AA973461	6	10803135	10810682	2008	8	1	0.884776	0.512723	1.19655e-05	0.000157434	0.0511886	0.316087	0.00669592	0.0359082	1	0.218571	0.00640387	0.034253	1
IMAGE:40100	107193 **Homo sapiens, clone MGC:18084 IMAGE:4150952, mRNA, complete cds Hs.343666 R54589	1	200919637	200921947	60	12	1	-0.461317	0.516493	1.19742e-05	0.000157434	0.0512137	0.411206	0.000601725	0.00685207	1	0.299661	0.000358682	0.0047428	1
IMAGE:786628	310690 AA478487	17	71417521	71418122	12	10	1	0.273132	0.532377	1.20426e-05	0.000157654	0.0514941	0.347261	0.00452072	0.027136	1	0.249106	0.00335132	0.0218757	1
IMAGE:346257	101484 MCM4 MCM4 minichromosome maintenance deficient 4 (S. cerevisiae) Hs.154443 W74071	8	49052630	49053482	177	14	1	0.693803	0.516327	1.20591e-05	0.000157654	0.0515526	0.43274	0.000311053	0.0043491	1	0.308999	0.000243085	0.00367681	1
IMAGE:1492268	222263 TRIM37 tripartite motif-containing 37 Hs.8164 AA875957	17	54430345	54430804	1	9	1	0.600351	0.516151	1.21497e-05	0.000158391	0.0519277	0.373414	0.00174311	0.013963	1	0.273577	0.0010062	0.00958164	1
IMAGE:771327	100072 NFS1 NFS1 nitrogen fixation 1 (S. cerevisiae) Hs.194692 AA476244	20	33720300	33726452	1582	25	1	0.54664	0.512198	1.22372e-05	0.000159084	0.0522897	0.521672	1.08113e-05	0.000454859	0.0488561	0.36952	1.28784e-05	0.000488534	0.0580429
IMAGE:743987	223867 FLJ23293 likely ortholog of mouse ADP-ribosylation-like factor 6 interacting protein 2 Hs.27099 AA629027	2	38434693	38437207	65	7	1	0.81397	0.5236	1.23443e-05	0.000160027	0.052735	0.264556	0.0225241	0.0804334	1	0.195996	0.0148803	0.0603557	1
IMAGE:502819	112022 NUCKS similar to rat nuclear ubiquitous casein kinase 2 Hs.118064 AA137265	1	202418295	202418870	28	10	1	0.58523	0.519414	1.24653e-05	0.000160896	0.0532393	0.390014	0.00121072	0.0112445	1	0.279111	0.00089513	0.00892815	1
IMAGE:1350852	222888 DIM1 similar to S. pombe dim1+ Hs.5074 AA806342	18	75834393	75834847	171	17	#N/A	#N/A	0.511736	1.24809e-05	0.000160896	0.0532936	0.52918	7.89957e-06	0.000383797	0.0358167	0.371101	1.18904e-05	0.00047997	0.0536852
IMAGE:1710872	316250 CBX3 chromobox homolog 3 (HP1 gamma homolog, Drosophila) Hs.278554 AI139106	7	26026058	26026429	16	11	1	1.10959	0.515064	1.27238e-05	0.000163571	0.0543178	0.385497	0.00125612	0.0115115	1	0.281994	0.000727765	0.00785104	1
IMAGE:150887	117006 KIAA0009 **KIAA0009 gene product Hs.170198 H02777	8	66779493	66846035	598	14	#N/A	#N/A	0.543887	1.28171e-05	0.000164315	0.0547034	0.514162	5.15169e-05	0.00124177	0.22858	0.394766	1.50463e-05	0.000536106	0.0677084
IMAGE:45587	118089 DKFZP564I1171 DKFZP564I1171 protein Hs.107614 H07934	5	523837	524333	524	19	1	-1.06639	0.518481	1.29663e-05	0.000165769	0.0553274	0.494922	4.18682e-05	0.00105308	0.186104	0.361721	2.59039e-05	0.000776431	0.11592
IMAGE:28654	115175 KIAA1012 KIAA1012 protein Hs.42959 R14284	18	27683555	27687861	352	13	1	0.446509	0.522197	1.3094e-05	0.000166531	0.0558591	0.364141	0.0025955	0.0184515	1	0.261689	0.00185579	0.0147825	1
IMAGE:50884	220099 DYRK2 dual-specificity tyrosine-(Y)-phosphorylation regulated kinase 2 Hs.173135 H18429	12	66342536	66342914	363	7	1	0.600198	0.51438	1.30979e-05	0.000166531	0.0558627	0.0740566	0.286428	0.452883	1	0.0498303	0.286877	0.455009	1
IMAGE:813730	102977 MAL2 mal, T-cell differentiation protein 2 Hs.76550 AA453783	8	120326765	120327094	1446	22	#N/A	#N/A	0.513369	1.36692e-05	0.000173318	0.0582853	0.505828	2.38591e-05	0.000708254	0.106746	0.363791	2.00581e-05	0.000653723	0.0900005
IMAGE:713236	111500 MPHOSPH1 M-phase phosphoprotein 1 Hs.240 AA282935	10	91487314	91501208	1513	12	1	1.17517	0.509167	1.39199e-05	0.000176014	0.0593405	0.371168	0.00170705	0.0137635	1	0.264151	0.00131428	0.0116747	1
IMAGE:130737	309143 ESTs Hs.13905 R22029	7	98362214	98362553	294	9	#N/A	#N/A	0.516278	1.42233e-05	0.000179361	0.0606198	0.101014	0.222656	0.382641	1	0.0704022	0.215426	0.374386	1
IMAGE:1704803	318742 Homo sapiens clone HH419 unknown mRNA Hs.350534 AI151038	20	364131	364567	63	18	#N/A	#N/A	0.520134	1.42729e-05	0.000179497	0.0608167	0.543195	7.32288e-06	0.000378622	0.0332605	0.399152	4.80161e-06	0.000284895	0.0218521
IMAGE:796694	110227 BIRC5 baculoviral IAP repeat-containing 5 (survivin) Hs.1578 AA460685	17	73721984	73732375	19	10	1	-0.768846	0.504552	1.44776e-05	0.000181578	0.0616745	0.394096	0.000824956	0.00852095	1	0.272608	0.000870485	0.00876589	1
IMAGE:242952	99286 ILF2 interleukin enhancer binding factor 2, 45kD Hs.75117 H95638	1	150447402	150455781	2375	15	1	0.773537	0.507828	1.47302e-05	0.000184246	0.0627358	0.499934	2.58754e-05	0.000757919	0.115689	0.350493	3.28435e-05	0.000904761	0.146515
IMAGE:434828	226257 Homo sapiens mRNA; cDNA DKFZp434D2426 (from clone DKFZp434D2426); partial cds Hs.20000 AA703117	8	8927834	8928256	746	17	1	0.652784	0.523014	1.49679e-05	0.000186715	0.0637331	0.50624	3.69581e-05	0.000961533	0.164538	0.386429	1.09027e-05	0.000474366	0.0493128
IMAGE:280375	108090 PRO2000 PRO2000 protein Hs.46677 N47113	8	124401922	124404462	1094	25	1	1.39851	0.503509	1.51311e-05	0.000188244	0.0644133	0.511163	1.42233e-05	0.000548544	0.0641327	0.362384	1.57474e-05	0.000556328	0.0708318
IMAGE:564772	108813 LOC51082 RNA polymerase I 16 kDa subunit Hs.106127 AA129409	13	27095014	27095584	2596	11	#N/A	#N/A	0.503235	1.53073e-05	0.000189925	0.0651479	0.350472	0.00272655	0.0190011	1	0.244304	0.00250731	0.0178997	1
IMAGE:490251	106299 PPP1R2 protein phosphatase 1, regulatory (inhibitor) subunit 2 Hs.267819 AA127673	3	196722517	196723115	1781	13	1	0.349647	0.506711	1.54382e-05	0.000191038	0.0656896	0.489653	3.83375e-05	0.000982385	0.170564	0.338631	5.75553e-05	0.00133183	0.254912
IMAGE:68400	119247 PPARBP PPAR binding protein Hs.15589 T57034	17	34815254	34815700	323	13	1	0.690613	0.517802	1.57231e-05	0.000194045	0.0668863	0.39684	0.00109738	0.0103859	1	0.282332	0.00087229	0.00876589	1
IMAGE:46213	120727 **Homo sapiens mRNA full length insert cDNA clone EUROIMAGE 1670982 Hs.237691 H09636	6	18331104	18332709	1276	8	1	0.925101	0.501925	1.61759e-05	0.000198749	0.068796	0.359412	0.00216047	0.0163168	1	0.249603	0.00207215	0.0157213	1
IMAGE:838829	104664 PLU-1 putative DNA/chromatin binding motif Hs.143323 AA464869	1	199428188	199428639	195	12	1	0.359113	0.505577	1.61902e-05	0.000198749	0.0688408	0.497422	2.85202e-05	0.000814761	0.1274	0.366475	1.50046e-05	0.000536106	0.0675358
IMAGE:124298	222746 MGST3 microsomal glutathione S-transferase 3 Hs.111811 R02085	1	162350732	162356493	431	16	#N/A	#N/A	0.505276	1.63949e-05	0.00020073	0.0696949	0.571073	1.21294e-06	0.000119436	0.00555767	0.394744	3.47328e-06	0.000267906	0.0158694
IMAGE:784129	99545 YWHAG tyrosine 3-monooxygenase/tryptophan 5-monooxygenase activation protein, gamma polypeptide Hs.25001 AA432085	7	75600273	75601517	647	8	1	0.943032	0.504096	1.72227e-05	0.000210307	0.0731963	0.212631	0.0499244	0.140955	1	0.153509	0.0402187	0.11993	1
IMAGE:774036	106562 GSTTLp28 glutathione-S-transferase like; glutathione transferase omega Hs.11465 AA441895	10	106012733	106017199	289	6	#N/A	#N/A	0.503977	1.73081e-05	0.000210794	0.073542	0.451828	0.000148572	0.0026859	0.649705	0.32777	9.47468e-05	0.00189822	0.416696
IMAGE:810089	117714 ESTs, Weakly similar to KBF3_HUMAN NUCLEAR FACTOR NF-KAPPA-B P49 SUBUNIT [H.sapiens] Hs.67776 AA464963	8	144878091	144878546	1285	26	#N/A	#N/A	0.507081	1.77746e-05	0.000215653	0.0755066	0.373459	0.00174054	0.013963	1	0.268894	0.0012006	0.0110027	1
IMAGE:824723	222116 MRPS23 mitochondrial ribosomal protein S23 Hs.5836 AA488765	17	53271845	53282367	1032	9	1	0.525865	0.49964	1.78002e-05	0.000215653	0.0755975	0.197768	0.0615731	0.163395	1	0.132166	0.0644979	0.165924	1
IMAGE:712454	224678 Homo sapiens mRNA; cDNA DKFZp434O1317 (from clone DKFZp434O1317) Hs.25362 AA281729	10	19009654	19010464	835	9	1	0.676415	0.499536	1.7878e-05	0.00021603	0.0759101	0.374754	0.00142838	0.0122221	1	0.249072	0.00211246	0.0158708	1
IMAGE:415610	223683 FLJ22402 **hypothetical protein FLJ22402 Hs.28355 W78831	15	73433521	73434639	589	5	1	-0.686076	0.544551	1.80576e-05	0.000217632	0.0766546	0.16515	0.122929	0.259673	1	0.10779	0.132157	0.27031	1
IMAGE:38350	110998 FLJ20097 hypothetical protein FLJ20097 Hs.12244 R35924	7	92608129	92632989	377	9	1	0.616925	0.505313	1.91189e-05	0.000229824	0.0811405	0.437319	0.000268852	0.00398797	1	0.298161	0.000381439	0.00493101	1
IMAGE:731095	99493 NUF2R hypothetical protein NUF2R Hs.234545 AA421171	1	160047183	160057207	295	16	1	1.60597	0.50148	1.91964e-05	0.000230158	0.0814505	0.506863	1.96923e-05	0.000668524	0.0884773	0.353071	2.90072e-05	0.000828674	0.129575
IMAGE:213523	107753 MDS029 uncharacterized hematopoietic stem/progenitor cells protein MDS029 Hs.43549 H70139	10	59698961	59707088	75	8	#N/A	#N/A	0.503737	2.03953e-05	0.0002439	0.0865169	0.399077	0.000857053	0.00869833	1	0.27471	0.000963747	0.00933101	1
IMAGE:2308669	312089 NUFIP1 nuclear fragile X mental retardation protein interacting protein 1 Hs.120247 AI653424	13	44413149	44421887	338	10	1	0.636518	0.50742	2.05023e-05	0.000244314	0.0869501	0.396645	0.00100706	0.00987428	1	0.250954	0.00249297	0.0178322	1
IMAGE:842863	106519 NDRG1 N-myc downstream regulated gene 1 Hs.75789 AA486403	8	134318599	134319291	218	27	#N/A	#N/A	0.50738	2.05355e-05	0.000244314	0.0870704	0.528599	1.12783e-05	0.000468265	0.0509554	0.373865	1.43715e-05	0.000527867	0.0647148
IMAGE:810027	108858 MRPS26 mitochondrial ribosomal protein S26 Hs.18946 AA455275	20	2974787	2976896	100	20	1	0.58778	0.495815	2.08627e-05	0.00024757	0.0884369	0.460202	9.8519e-05	0.00198237	0.433385	0.326532	8.82164e-05	0.00183903	0.38877
IMAGE:1855896	311459 NKD2 naked cuticle homolog 2 (Drosophila) Hs.240951 AI263890	5	1091467	1091795	285	18	1	0.503158	0.514407	2.12561e-05	0.000251135	0.0900835	0.223695	0.0471853	0.136058	1	0.14989	0.0498008	0.139346	1
IMAGE:298111	115957 Homo sapiens, clone IMAGE:4295273, mRNA Hs.301746 N70768	13	96915021	96915956	244	13	1	0.948141	0.545105	2.12716e-05	0.000251135	0.0901277	0.502486	0.000121154	0.00234251	0.531867	0.361852	0.000104502	0.00202794	0.45887
IMAGE:563621	101664 TRAF5 TNF receptor-associated factor 5 Hs.29736 AA101279	1	207934676	207936680	143	11	1	0.600905	0.502643	2.13282e-05	0.000251162	0.0903462	0.425149	0.000394274	0.0051112	1	0.288304	0.000567668	0.00651903	1
IMAGE:347373	100754 TCEB1 transcription elongation factor B (SIII), polypeptide 1 (15kD, elongin C) Hs.184693 W81684	8	75021400	75034610	28	17	1	0.495886	0.502323	2.16074e-05	0.000253805	0.0915075	0.425499	0.000389893	0.00508288	1	0.293319	0.000464393	0.00577745	1
IMAGE:884418	226466 MYO5B myosin VB Hs.172506 AA773070	18	45606627	45617124	11	16	#N/A	#N/A	0.501398	2.24366e-05	0.000262877	0.0949964	0.509107	2.09894e-05	0.000688929	0.0942005	0.346622	4.55806e-05	0.00114301	0.202606
IMAGE:244062	117155 PRO2521 hypothetical protein PRO2521 Hs.19054 N38810	17	35314373	35315713	177	14	#N/A	#N/A	0.497609	2.25036e-05	0.000262996	0.0952577	0.303007	0.00896614	0.0435418	1	0.204819	0.00983802	0.0460834	1
IMAGE:180147	226964 MGC4604 hypothetical protein MGC4604 Hs.173138 R84552	21	44227043	44227446	823	12	#N/A	#N/A	0.493885	2.25852e-05	0.000263285	0.0955804	0.377781	0.00131363	0.0117819	1	0.265643	0.00113967	0.0105911	1
IMAGE:815069	221380 Homo sapiens mRNA; cDNA DKFZp564D0472 (from clone DKFZp564D0472) Hs.208414 AA465188	7	87108764	87109960	331	8	1	0.874718	0.504858	2.27467e-05	0.000264502	0.0962413	0.540375	6.91904e-06	0.000378622	0.0314471	0.379977	1.06132e-05	0.000474366	0.0480352
IMAGE:811976	115287 Homo sapiens cDNA FLJ10071 fis, clone HEMBA1001702 Hs.28661 AA456646	1	238118206	238118587	92	9	1	0.666872	0.496799	2.32584e-05	0.000269775	0.0983832	0.573658	1.07265e-06	0.000117773	0.00492025	0.398467	2.84341e-06	0.000238465	0.0130086
IMAGE:1560578	312613 NCOA2 nuclear receptor coactivator 2 Hs.29131 AA947176	8	71187066	71187398	711	16	1	0.424722	0.528171	2.40423e-05	0.000278169	0.101675	0.304139	0.0135971	0.0574156	1	0.217693	0.0106941	0.048617	1
IMAGE:240961	114333 DSP **desmoplakin (DPI, DPII) Hs.349499 H90899	6	7529988	7530348	162	10	#N/A	#N/A	0.492223	2.41739e-05	0.000278995	0.102207	0.285333	0.0124481	0.0537405	1	0.194114	0.0128867	0.0550691	1
IMAGE:297063	115108 KIAA1856 KIAA1856 protein Hs.356603 N73762	7	5119663	5120097	666	12	1	0.611667	0.492126	2.42693e-05	0.000279398	0.102586	0.359508	0.00215617	0.0163168	1	0.253245	0.00181411	0.0145506	1
IMAGE:824851	309103 FLJ12443 hypothetical protein FLJ12443 Hs.179882 AA488868	5	1514541	1516426	138	19	1	1.1508	0.494858	2.51656e-05	0.000288998	0.10635	0.270713	0.017574	0.0685693	1	0.181918	0.0191481	0.0717577	1
IMAGE:898076	98612 Homo sapiens, clone IMAGE:3882977, mRNA, partial cds Hs.350268 AA598781	1	231048243	231048515	120	9	1	0.75802	0.491126	2.52783e-05	0.000289574	0.106801	0.544868	3.36633e-06	0.000232528	0.0153572	0.373377	8.98855e-06	0.000429322	0.0407451
IMAGE:1862607	104111 NUCKS similar to rat nuclear ubiquitous casein kinase 2 Hs.118064 AI053436	1	202420379	202421317	26	11	1	0.609641	0.490755	2.56623e-05	0.000293247	0.108398	0.31625	0.0062869	0.0345555	1	0.21298	0.00721633	0.0372736	1
IMAGE:28106	112453 WHSC1 Wolf-Hirschhorn syndrome candidate 1 Hs.110457 R13296	4	1913464	1913794	44	11	1	0.549172	0.521883	2.59222e-05	0.000295487	0.109469	0.378057	0.00253971	0.0182728	1	0.264006	0.00241253	0.0173773	1
IMAGE:1572036	312126 EST Hs.126879 AA933034	8	67995349	67995740	491	15	1	0.702727	0.4976	2.61559e-05	0.000297419	0.11043	0.404185	0.000739321	0.00779466	1	0.302722	0.000316098	0.00429003	1
IMAGE:241482	112577 ATP11A ATPase, Class VI, type 11A Hs.29189 H80707	13	112588977	112589264	202	18	1	1.39131	0.497395	2.63719e-05	0.000299073	0.111316	0.458542	0.00013344	0.00249723	0.584732	0.329186	0.000101139	0.00198334	0.444302
IMAGE:855658	220522 FZD1 frizzled homolog 1 (Drosophila) Hs.94234 AA664127	7	90542549	90542970	481	9	1	0.306276	0.49734	2.64306e-05	0.000299073	0.111537	0.194223	0.0683687	0.174716	1	0.133107	0.0664664	0.169387	1
IMAGE:645913	306930 ESTs Hs.356576 AA196517	8	103908598	103917794	2634	19	1	0.715095	0.500977	2.65809e-05	0.00030004	0.112145	0.399488	0.000929834	0.00927429	1	0.276915	0.000972762	0.00934013	1
IMAGE:1942486	313322 LOC51001 CGI-12 protein Hs.46680 AI202907	8	97320827	97321091	1669	16	1	1.0119	0.504737	2.66928e-05	0.000300571	0.11259	0.480125	8.20645e-05	0.00173422	0.361904	0.341124	7.76344e-05	0.00166339	0.342601
IMAGE:277112	223114 RFC3 replication factor C (activator 1) 3 (38kD) Hs.115474 N39611	13	33309102	33309632	1440	12	1	1.04345	0.496678	2.71403e-05	0.000304867	0.114451	0.432569	0.000312695	0.00435889	1	0.2985	0.000376187	0.00491229	1
IMAGE:191978	108429 ATP5J2 ATP synthase, H+ transporting, mitochondrial F0 complex, subunit f, isoform 2 Hs.155751 H38623	7	98700552	98702468	634	9	1	0.374394	0.503621	2.78998e-05	0.00031264	0.117625	0.363497	0.00263788	0.0186668	1	0.264118	0.00170237	0.0138463	1
IMAGE:795582	116333 LOC51660 HSPC040 protein Hs.108725 AA459690	6	166748822	166766835	4041	7	1	-0.651346	0.488131	2.85346e-05	0.000318981	0.120273	0.332762	0.00424854	0.0261466	1	0.226768	0.00459806	0.0271781	1
IMAGE:626230	310098 IDN3 IDN3 protein Hs.225767 AA188797	5	37094971	37101363	797	15	1	0.573458	0.510904	2.86837e-05	0.000319875	0.120873	0.469321	0.00015415	0.00274387	0.673481	0.323674	0.000213452	0.00333735	0.924887
IMAGE:35620	116733 MGC4707 hypothetical protein MGC4707 Hs.291003 R14653	17	71026668	71029522	378	10	1	0.598939	0.49147	2.88422e-05	0.000320212	0.121512	0.357381	0.00245569	0.0179738	1	0.24548	0.00259086	0.0182504	1
IMAGE:131318	104882 LOC55971 insulin receptor tyrosine kinase substrate Hs.23449 R22950	7	97586006	97636386	457	9	#N/A	#N/A	0.491461	2.88522e-05	0.000320212	0.121526	0.166598	0.0994	0.226747	1	0.0920045	0.147379	0.289258	1
IMAGE:731118	106404 BIT brain-immunoglobulin-like molecule with tyrosine-based activation motifs Hs.156114 AA417269	20	1867853	1868540	57	16	1	0.89744	0.53241	2.89281e-05	0.000320285	0.121816	0.567782	9.87113e-06	0.000435082	0.044657	0.403303	1.47993e-05	0.000536106	0.0666264
IMAGE:112161	222840 Homo sapiens cDNA: FLJ22132 fis, clone HEP20459 Hs.118236 T85022	7	44644392	44644720	362	9	1	0.446046	0.494703	2.93664e-05	0.000324362	0.123633	0.453996	0.00015565	0.00274943	0.679725	0.323896	0.000127869	0.00227608	0.558662
IMAGE:130204	246951	8	49046544	49050909	181	16	1	1.12783	0.487348	2.94473e-05	0.000324481	0.123944	0.440059	0.000196569	0.00323744	0.85468	0.31911	0.000123512	0.00223286	0.540118
IMAGE:431214	226856 FLJ12484 hypothetical protein FLJ12484 Hs.37747 AA682514	15	86976042	86976511	1017	6	1	0.352958	0.50203	2.97066e-05	0.000326561	0.125005	0.33762	0.00492332	0.0286245	1	0.236826	0.00431974	0.0259971	1
IMAGE:149386	111800 Homo sapiens, Similar to RIKEN cDNA 0610011N22 gene, clone MGC:21397 IMAGE:3852440, mRNA, complete cds Hs.294145 H01504	5	257669	257822	258	18	1	0.307143	0.497184	3.08967e-05	0.00033821	0.129982	0.292266	0.0125165	0.0539855	1	0.204693	0.0110013	0.0493354	1
IMAGE:22722	221489 Homo sapiens cDNA: FLJ22122 fis, clone HEP19214 Hs.12245 R43650	20	61048659	61048999	397	19	1	0.557145	0.493411	3.09124e-05	0.00033821	0.130018	0.467963	9.64467e-05	0.00194915	0.424366	0.327853	0.00010733	0.00206109	0.470963
IMAGE:795612	99736 SDCCAG33 serologically defined colon cancer antigen 33 Hs.284217 AA460005	18	71129773	71130043	935	16	#N/A	#N/A	0.496858	3.12958e-05	0.000341597	0.131599	0.539763	7.10029e-06	0.000378622	0.0322566	0.365662	2.14375e-05	0.000684225	0.0961256
IMAGE:1048810	105721 DKFZP564B167 DKFZP564B167 protein Hs.76285 AA621342	1	164620906	164637595	105	16	1	-0.392675	0.48893	3.19177e-05	0.00034688	0.134182	0.561635	1.88493e-06	0.000167759	0.00862732	0.379622	7.69218e-06	0.000391728	0.0349148
IMAGE:1585289	308790 Homo sapiens cDNA: FLJ22355 fis, clone HRC06344 Hs.288283 AA976628	17	59022058	59022448	996	12	#N/A	#N/A	0.48892	3.19297e-05	0.00034688	0.134201	0.219081	0.0449012	0.131667	1	0.14012	0.0552798	0.149001	1
IMAGE:213871	105940 ESTs Hs.46853 H72533	20	56916927	56917236	223	23	#N/A	#N/A	0.485147	3.216e-05	0.000348563	0.135136	0.194603	0.0646837	0.168651	1	0.134641	0.0609918	0.159565	1
IMAGE:815772	222550 C20orf6 chromosome 20 open reading frame 6 Hs.88820 AA485024	20	13642971	13688384	138	21	1	1.15984	0.507523	3.27123e-05	0.000353721	0.137424	0.465863	0.000172516	0.00297911	0.752341	0.316748	0.00028291	0.00406617	1
IMAGE:129664	111588 NFS1 NFS1 nitrogen fixation 1 (S. cerevisiae) Hs.194692 R16675	20	33720437	33720799	1580	26	1	0.608006	0.484497	3.30051e-05	0.000356055	0.138621	0.477527	5.26467e-05	0.00124311	0.233383	0.354473	2.33551e-05	0.00073032	0.104678
IMAGE:745143	225993 CASP6 caspase 6, apoptosis-related cysteine protease Hs.3280 AA626710	4	110967085	110967405	603	11	1	0.546108	0.498829	3.36745e-05	0.000362432	0.141399	0.444096	0.000271788	0.00400477	1	0.30951	0.000299645	0.00416443	1
IMAGE:2029047	98884 MDH2 malate dehydrogenase 2, NAD (mitochondrial) Hs.343521 AI253061	7	75322092	75323016	369	8	1	0.428912	0.498635	3.3929e-05	0.000364324	0.142434	0.266397	0.0217653	0.0790836	1	0.178788	0.0237142	0.083382	1
IMAGE:1632368	109535 Homo sapiens mRNA; cDNA DKFZp434D2426 (from clone DKFZp434D2426); partial cds Hs.20000 AI081023	8	8897889	8995019	728	17	1	0.542291	0.506046	3.46297e-05	0.000370986	0.145341	0.540262	1.17287e-05	0.000472002	0.0529432	0.408323	4.41123e-06	0.000278551	0.0200976
IMAGE:280845	108011 ANKH ankylosis, progressive homolog (mouse) Hs.168640 N47523	5	14762361	14763356	164	15	1	0.558753	0.501721	3.50478e-05	0.000374598	0.14706	0.425673	0.00053207	0.00636284	1	0.297391	0.000542839	0.00639252	1
IMAGE:1861436	117949 CYB561 cytochrome b-561 Hs.355264 AI054029	17	58863398	58863503	837	11	1	-0.414457	0.497688	3.5203e-05	0.000375391	0.147677	0.4219	0.000535714	0.00637348	1	0.29378	0.00056196	0.00650754	1
IMAGE:868308	117193 ESTs, Highly similar to RS23_HUMAN 40S RIBOSOMAL PROTEIN S2 [H.sapiens] Hs.356628 AA634008	5	81607640	81608093	101	14	#N/A	#N/A	0.493794	3.52912e-05	0.000375466	0.148011	0.498831	3.61777e-05	0.00095868	0.161172	0.338905	7.47116e-05	0.00160821	0.329777
IMAGE:771010	103576 ESTs, Weakly similar to I38022 hypothetical protein [H.sapiens] Hs.38489 AA427722	7	74807271	74807858	146	8	1	0.432956	0.489498	3.60637e-05	0.000382804	0.151215	0.169383	0.0975789	0.224642	1	0.115647	0.0958565	0.21875	1
IMAGE:1917941	307074 H2AV histone H2A.F/Z variant Hs.301005 AI344518	7	44647066	44648479	365	8	1	0.826288	0.485739	3.62082e-05	0.000383459	0.151785	0.334973	0.00429628	0.0262311	1	0.227335	0.00481443	0.0280973	1
IMAGE:1735742	317127 MGC5254 hypothetical protein MGC5254 Hs.222088 AI139629	8	124452554	124462010	1040	23	#N/A	#N/A	0.504327	3.69921e-05	0.000390866	0.155034	0.50676	4.22142e-05	0.00105604	0.1876	0.356237	5.28137e-05	0.00124705	0.234123
IMAGE:447569	222192 RNPC2 RNA-binding region (RNP1, RRM) containing 2 Hs.145696 AA702428	20	33783396	33790725	1620	26	1	0.558901	0.481476	3.72031e-05	0.0003922	0.155881	0.441652	0.000186428	0.00316039	0.812079	0.326088	9.00257e-05	0.00186834	0.396653
IMAGE:1591788	223949 YWHAZ tyrosine 3-monooxygenase/tryptophan 5-monooxygenase activation protein, zeta polypeptide Hs.75103 AA976477	8	102001097	102001444	722	19	1	0.601152	0.483949	3.88412e-05	0.000408539	0.162706	0.51293	1.54567e-05	0.000563256	0.069586	0.352298	3.01106e-05	0.00085492	0.134474
IMAGE:1636035	308138 GASC1 gene amplified in squamous cell carcinoma 1 Hs.149918 AI017056	9	7165281	7165648	1284	14	#N/A	#N/A	0.506571	3.96966e-05	0.000416567	0.166249	0.395172	0.0015105	0.0127333	1	0.291217	0.000846345	0.00864654	1
IMAGE:2310316	316632 CLCN2 chloride channel 2 Hs.141660 AI654481	3	185546678	185547260	21	17	1	0.591789	0.494521	3.97845e-05	0.000416567	0.166578	0.431446	0.000402253	0.00518959	1	0.291339	0.000617973	0.00690816	1
IMAGE:291974	100601 RPS23 ribosomal protein S23 Hs.3463 N73091	5	81607413	81608015	101	16	#N/A	#N/A	0.482913	4.04459e-05	0.000421734	0.169306	0.512224	1.59078e-05	0.000575168	0.0716012	0.371712	1.15281e-05	0.00047997	0.0521072
IMAGE:431284	221007 Homo sapiens cDNA: FLJ20993 fis, clone CAE02403 Hs.50476 AA682626	8	8925426	8925823	748	20	1	0.805303	0.490272	4.04602e-05	0.000421734	0.169326	0.537402	7.84176e-06	0.000383797	0.0355624	0.393559	5.32463e-06	0.000300517	0.0242111
IMAGE:795529	101620 Homo sapiens clone 23570 mRNA sequence Hs.12311 AA459657	1	177673821	177675054	1361	13	1	0.5327	0.49018	4.06033e-05	0.000422274	0.169884	0.421072	0.000495422	0.00604964	1	0.281774	0.00080859	0.00843065	1
IMAGE:743323	110825 ESTs Hs.42344 AA400596	9	3213165	3214059	570	16	#N/A	#N/A	0.510091	4.07135e-05	0.000422471	0.170304	0.591341	1.99372e-06	0.000174093	0.00912328	0.42231	3.26419e-06	0.000256045	0.0149173
IMAGE:459941	220916 TACC2 transforming, acidic coiled-coil containing protein 2 Hs.272023 AA779380	10	124003547	124004045	0	9	#N/A	#N/A	0.497444	4.13025e-05	0.000427624	0.172727	0.144399	0.141438	0.284845	1	0.0957797	0.146332	0.287935	1
IMAGE:1635163	309334 HAAO 3-hydroxyanthranilate 3,4-dioxygenase Hs.108441 AI005031	2	42905879	42908977	1079	7	#N/A	#N/A	0.489442	4.17752e-05	0.000431553	0.174662	0.305943	0.00939445	0.0449612	1	0.212131	0.00880912	0.0427344	1
IMAGE:809467	103385 FLJ20450 hypothetical protein FLJ20450 Hs.14220 AA443105	19	44097744	44100356	237	13	#N/A	#N/A	0.481727	4.23564e-05	0.000436582	0.17705	0.309332	0.00779648	0.0395399	1	0.212859	0.00767472	0.0389458	1
IMAGE:1594172	113698 HSPC150 HSPC150 protein similar to ubiquitin-conjugating enzyme Hs.5199 AA985450	1	199033870	199036606	198	12	1	1.3879	0.481565	4.26237e-05	0.000438361	0.178124	0.387383	0.00109261	0.01037	1	0.258773	0.00160496	0.0132876	1
IMAGE:430973	221827 Homo sapiens, clone IMAGE:4810400, mRNA Hs.15091 AA678348	8	25421001	25421349	71	17	1	1.42828	0.500474	4.28326e-05	0.000439533	0.178955	0.486755	8.58306e-05	0.0017893	0.378256	0.365648	3.4499e-05	0.000939184	0.153831
IMAGE:1911107	311299 PPFIA1 protein tyrosine phosphatase, receptor type, f polypeptide (PTPRF), interacting protein (liprin), alpha 1 Hs.183648 AI268941	11	69850453	69857282	106	5	1	0.531454	0.487559	4.49067e-05	0.000459797	0.187575	0.128207	0.166092	0.315417	1	0.0871855	0.16465	0.31268	1
IMAGE:140289	109603 HSPC014 hypothetical protein Hs.279813 R66816	13	28131260	28151029	1990	12	1	0.634056	0.476579	4.50648e-05	0.000460397	0.188191	0.389896	0.000932008	0.00927599	1	0.262183	0.00130001	0.0115924	1
IMAGE:530219	221174 Homo sapiens cDNA FLJ32554 fis, clone SPLEN1000106 Hs.292815 AA083680	8	67996776	67997468	492	17	1	0.696469	0.476427	4.5332e-05	0.000462107	0.189261	0.474261	5.94059e-05	0.00135684	0.26299	0.344371	3.81909e-05	0.000998574	0.170026
IMAGE:1660127	316920 PDP pyruvate dehydrogenase phosphatase Hs.22265 AI080633	8	95005858	95006362	1792	18	1	0.874177	0.487211	4.55079e-05	0.00046288	0.18995	0.375711	0.00177922	0.0141725	1	0.267057	0.0014035	0.0122094	1
IMAGE:770910	119319 ELF3 E74-like factor 3 (ets domain transcription factor, epithelial-specific ) Hs.166096 AA433851	1	198712780	198716789	98	13	#N/A	#N/A	0.475763	4.65153e-05	0.000472089	0.194108	0.46608	7.99566e-05	0.00171314	0.352848	0.329083	7.84522e-05	0.00167316	0.346131
IMAGE:49654	102407 ESTs Hs.6659 H28794	7	657307	657581	49	12	#N/A	#N/A	0.489335	4.84868e-05	0.000491022	0.202287	0.427886	0.000448186	0.00560595	1	0.296027	0.000514564	0.00614802	1
IMAGE:1656557	312883 ESTs Hs.297946 AI034481	10	28380833	28381258	176	10	#N/A	#N/A	0.508384	5.08497e-05	0.000513826	0.212094	0.321156	0.00970923	0.0458513	1	0.221091	0.00972006	0.0457624	1
IMAGE:234977	102575 RANBP16 RAN binding protein 16 Hs.172685 H73639	8	21912709	21917923	321	18	1	0.665354	0.487863	5.12577e-05	0.00051682	0.213744	0.560028	3.5648e-06	0.0002391	0.0162555	0.400122	4.56796e-06	0.000279993	0.0208025
IMAGE:1035911	223394 WHSC2 Wolf-Hirschhorn syndrome candidate 2 Hs.21771 AA629195	4	1951699	1951920	82	13	#N/A	#N/A	0.47318	5.13929e-05	0.000517057	0.214257	0.403889	0.000617266	0.00697422	1	0.279884	0.000652735	0.00724426	1
IMAGE:292236	107782 Homo sapiens, Similar to hypothetical protein PRO2831, clone MGC:23813 IMAGE:4273837, mRNA, complete cds Hs.351935 N68173	15	87544431	87544959	1586	6	#N/A	#N/A	0.472453	5.28475e-05	0.000530538	0.220268	0.384877	0.00107578	0.0102866	1	0.262782	0.00127084	0.0114425	1
IMAGE:756549	117126 GAA glucosidase, alpha; acid (Pompe disease, glycogen storage disease type II) Hs.1437 AA444009	17	75707839	75708273	291	9	#N/A	#N/A	0.48668	5.35894e-05	0.000536822	0.223307	0.335344	0.0051895	0.029681	1	0.233366	0.00483197	0.0281642	1
IMAGE:841280	110710 CPM carboxypeptidase M Hs.334873 AA486837	12	67535107	67535796	47	8	#N/A	#N/A	0.475367	5.40987e-05	0.000540754	0.225375	0.221329	0.0432482	0.128468	1	0.139026	0.0566859	0.151731	1
IMAGE:451364	224689 DKFZP586J0619 DKFZP586J0619 protein Hs.112184 AA707004	7	1283153	1283783	447	12	1	0.44956	0.490152	5.43727e-05	0.000541446	0.226462	0.323113	0.00728171	0.0380513	1	0.233522	0.00514963	0.0294413	1
IMAGE:1669223	312428 Homo sapiens cDNA FLJ14246 fis, clone OVARC1000891 Hs.288885 AI051281	13	38482001	38482271	545	10	1	0.604091	0.482508	5.4402e-05	0.000541446	0.22653	0.324094	0.00629826	0.0345769	1	0.204738	0.0109866	0.0493354	1
IMAGE:1868534	314040 MGC2408 hypothetical protein MGC2408 Hs.146161 AI261754	3	185458993	185459248	0	16	1	0.84381	0.493942	5.47005e-05	0.000543249	0.227718	0.438626	0.000403875	0.00519204	1	0.314557	0.000308944	0.00421768	1
IMAGE:1637791	310016 LANP-L lecuine-rich acidic protein-like protein Hs.71331 AI002036	1	147003916	147004339	1073	16	1	1.19289	0.485858	5.52644e-05	0.000547073	0.23001	0.433362	0.000379494	0.00498948	1	0.305733	0.00034939	0.00463317	1
IMAGE:1631355	310935 Homo sapiens KIAA0100 gene product (KIAA0100), mRNA Hs.151761 AI024502	17	23965622	23965992	1564	8	#N/A	#N/A	0.48203	5.5388e-05	0.000547073	0.23047	0.418597	0.000533694	0.00636582	1	0.285966	0.000687881	0.00750829	1
IMAGE:382517	318318 TPR translocated promoter region (to activated MET oncogene) Hs.169750 AA064778	1	183014160	183014774	1542	13	1	0.577229	0.471202	5.54402e-05	0.000547073	0.230631	0.413527	0.000460183	0.00572507	1	0.293214	0.000378748	0.00492372	1
IMAGE:366763	103625 LCHN LCHN protein Hs.12461 AA029330	7	140813839	140814745	475	8	#N/A	#N/A	0.478133	5.58392e-05	0.000549837	0.232235	0.499931	2.99786e-05	0.000845983	0.133855	0.339281	6.40393e-05	0.00143871	0.283246
IMAGE:50441	223404 MGC20727 hypothetical protein MGC20727 Hs.27262 H18031	7	139826903	139848105	49	6	1	0.3041	0.477329	5.756e-05	0.000565579	0.239334	0.447257	0.000194646	0.00322875	0.846711	0.313049	0.000204671	0.00325505	0.887865
IMAGE:320794	106628 Homo sapiens cDNA FLJ10004 fis, clone HEMBA1000076 Hs.355981 W31717	1	241325043	241332908	2012	8	1	0.823289	0.477079	5.81065e-05	0.000569739	0.241549	0.434062	0.000298194	0.0042275	1	0.305163	0.000285562	0.00407895	1
IMAGE:788493	118822 TRAM translocating chain-associating membrane protein Hs.4147 AA452556	8	71648230	71648596	1172	20	1	0.556403	0.473347	5.84114e-05	0.000571276	0.242758	0.410554	0.000556236	0.0065225	1	0.284776	0.000591373	0.00669163	1
1276593	225751 EST Hs.120003 AA707269	5	925364	925574	452	19	1	0.323223	0.492121	5.85101e-05	0.000571276	0.243109	0.306952	0.0108768	0.0499384	1	0.212074	0.0104937	0.0479925	1
IMAGE:71902	108815 CKAP2 cytoskeleton associated protein 2 Hs.24641 T52152	13	51928703	51947289	105	11	1	1.73599	0.469573	5.89935e-05	0.000574783	0.245059	0.391573	0.000887643	0.00893046	1	0.271403	0.000912402	0.0090034	1
IMAGE:878615	223367 3-PAP phosphatidylinositol-3 phosphate 3-phosphatase adaptor subunit Hs.93872 AA775273	5	32262869	32263330	205	17	#N/A	#N/A	0.483503	6.03377e-05	0.000586272	0.250583	0.399834	0.00101031	0.00988523	1	0.281819	0.000889358	0.00888974	1
IMAGE:1474424	222167 Homo sapiens cDNA FLJ31911 fis, clone NT2RP7004751 Hs.69476 AA922710	17	54543988	54544369	114	9	1	0.854851	0.468941	6.04261e-05	0.000586272	0.250889	0.278203	0.0144368	0.0600523	1	0.19963	0.0109251	0.0491841	1
IMAGE:299412	102184 DKFZP586G1722 DKFZP586G1722 protein Hs.31989 AI822054	1	151005494	151006233	2929	16	1	0.466643	0.468865	6.06013e-05	0.000586743	0.251556	0.485177	3.95161e-05	0.00100293	0.175728	0.342357	4.20601e-05	0.00106953	0.187041
IMAGE:897344	113388 **ESTs, Weakly similar to I38022 hypothetical protein [H.sapiens] Hs.351250 AA496694	3	121526785	121527238	601	8	#N/A	#N/A	0.489882	6.35248e-05	0.000613763	0.263628	0.378794	0.00210705	0.0160915	1	0.260983	0.00225183	0.0166743	1
IMAGE:814945	220503 DKFZP566C243 DKFZP566C243 protein Hs.107747 AA465116	6	43587550	43589437	284	15	#N/A	#N/A	0.467446	6.39462e-05	0.000616548	0.265313	0.498067	2.40268e-05	0.000708254	0.107448	0.354473	2.33551e-05	0.00073032	0.104678
IMAGE:450136	225972 RRBP1 ribosome binding protein 1 homolog 180kD (dog) Hs.98614 AA703432	20	17547796	17548223	113	19	#N/A	#N/A	0.493021	6.56058e-05	0.000631234	0.272133	0.492234	8.18059e-05	0.00173422	0.360846	0.365352	4.09705e-05	0.00104758	0.182264
IMAGE:490748	224321 Homo sapiens cDNA FLJ30332 fis, clone BRACE2007254 Hs.351572 AA122265	17	57374748	57376531	650	12	1	0.5969	0.46999	6.62827e-05	0.000636424	0.274874	0.141439	0.138029	0.280298	1	0.086004	0.163689	0.311238	1
IMAGE:845609	222099 LOC90701 similar to signal peptidase complex (18kD) Hs.68644 AA644345	18	54975818	54977016	378	16	1	-0.676503	0.473179	6.7243e-05	0.000644308	0.27879	0.36207	0.00234589	0.0174546	1	0.246111	0.00273199	0.018956	1
IMAGE:2312000	315734 BLCAP bladder cancer associated protein Hs.5300 AI669109	20	35580541	35580990	97	23	1	0.732737	0.480445	6.75645e-05	0.00064605	0.280055	0.45557	0.000188067	0.00317233	0.819033	0.340503	7.98106e-05	0.00168567	0.352045
IMAGE:323989	119921 TFDP1 **transcription factor Dp-1 Hs.79353 W46439	13	113338964	113341199	691	15	1	0.856087	0.469255	6.81328e-05	0.000650141	0.282342	0.34199	0.00362098	0.0235034	1	0.240001	0.00313693	0.0208757	1
IMAGE:884655	106548 GARS glycyl-tRNA synthetase Hs.75280 AA629909	7	30444334	30446748	685	13	#N/A	#N/A	0.468863	6.91376e-05	0.000658372	0.286437	0.375747	0.00150828	0.0127333	1	0.255343	0.00181973	0.0145704	1
IMAGE:149288	112283 KIAA1165 hypothetical protein KIAA1165 Hs.30340 R82644	13	79023151	79025707	1125	14	1	0.469455	0.479604	6.96865e-05	0.000662237	0.288642	0.456112	0.000184698	0.00315419	0.804916	0.324129	0.000162793	0.00275973	0.709127
IMAGE:126829	107112 Homo sapiens cDNA: FLJ21288 fis, clone COL01927 Hs.6019 R07184	13	95241976	95242145	882	15	#N/A	#N/A	0.471979	7.03097e-05	0.000666789	0.291152	0.417756	0.000494307	0.00604964	1	0.287978	0.000575079	0.00657153	1
IMAGE:813675	116166 Homo sapiens, Similar to stimulated by retinoic acid 13, clone MGC:14480 IMAGE:4333630, mRNA, complete cds Hs.37616 AA453750	17	77569868	77571071	17	9	#N/A	#N/A	0.475248	7.13e-05	0.000674798	0.295182	0.448817	0.000207858	0.0033286	0.902102	0.316931	0.000195446	0.0031407	0.84843
IMAGE:307843	98967 ESTs Hs.356093 N93082	8	141599439	141600664	3	26	1	0.478258	0.474916	7.21783e-05	0.000681716	0.298746	0.316576	0.00745165	0.038318	1	0.220985	0.00670635	0.0354939	1
IMAGE:2138030	317190 KCNS3 potassium voltage-gated channel, delayed-rectifier, subfamily S, member 3 Hs.47584 AI521776	2	18035490	18035852	1141	5	#N/A	#N/A	0.474569	7.31039e-05	0.000689052	0.302504	0.272091	0.0186952	0.0715777	1	0.186238	0.0185881	0.0707448	1
IMAGE:1650934	307325 Homo sapiens cDNA FLJ11472 fis, clone HEMBA1001711 Hs.34804 AI022993	12	67954137	67954403	264	9	1	0.815053	0.46722	7.34993e-05	0.000691371	0.304066	0.18785	0.0733832	0.184109	1	0.132092	0.0662585	0.169315	1
IMAGE:48398	109369 CDC25B cell division cycle 25B Hs.153752 H14343	20	3725326	3733265	1	20	1	1.40633	0.470619	7.3937e-05	0.00069319	0.305803	0.414417	0.00054654	0.00646902	1	0.292186	0.00048606	0.00590866	1
IMAGE:82236	99415 FLJ20967 hypothetical protein FLJ20967 Hs.17433 T68887	8	19258993	19263105	37	19	#N/A	#N/A	0.47424	7.39922e-05	0.00069319	0.305958	0.444178	0.000241544	0.00368932	1	0.312245	0.000238167	0.00363574	1
IMAGE:376941	109182 MAL2 mal, T-cell differentiation protein 2 Hs.76550 AA046815	8	120326171	120327092	1446	21	#N/A	#N/A	0.477838	7.43423e-05	0.000695063	0.307331	0.497908	4.33645e-05	0.00107898	0.192669	0.355758	3.99411e-05	0.00103847	0.177778
IMAGE:1552076	314875 CBX3 chromobox homolog 3 (HP1 gamma homolog, Drosophila) Hs.278554 AA933773	7	26014074	26015882	5	11	1	0.735127	0.470297	7.48229e-05	0.000698146	0.309243	0.41126	0.000600732	0.00685207	1	0.2985	0.000376193	0.00491229	1
IMAGE:290261	226728 FLJ10687 hypothetical protein FLJ10687 Hs.29379 N64405	1	147431780	147432212	645	16	#N/A	#N/A	0.466242	7.62144e-05	0.000709698	0.314918	0.391384	0.000975689	0.00960742	1	0.262827	0.00138101	0.0121278	1
IMAGE:291426	184458 ACAS2L acetyl-Coenzyme A synthetase 2 (AMP forming)-like Hs.7218 N67766	20	24934867	24935962	570	21	#N/A	#N/A	0.472844	7.78792e-05	0.000723745	0.321719	0.437368	0.000299943	0.00423212	1	0.325133	0.000137419	0.002409	0.599834
IMAGE:308223	106146 Homo sapiens, clone IMAGE:3899550, mRNA, partial cds Hs.26249 N92412	1	198591236	198593090	221	13	#N/A	#N/A	0.468149	8.09731e-05	0.000750989	0.334419	0.245328	0.029523	0.0971089	1	0.161519	0.034123	0.108091	1
IMAGE:897590	307906 GNAS GNAS complex locus Hs.273385 AA496835	20	56918782	56919641	221	20	1	0.300345	0.491128	8.13508e-05	0.000752337	0.335898	0.420082	0.000853778	0.00868415	1	0.293212	0.00087318	0.00876589	1
IMAGE:1422323	313793 Homo sapiens cDNA FLJ23759 fis, clone HEP18170 Hs.26966 AA826368	6	42964667	42965160	242	13	1	0.566886	0.47913	8.14436e-05	0.000752337	0.336199	0.140373	0.148352	0.293094	1	0.0960152	0.14574	0.287311	1
IMAGE:866633	222503 BTBD3 BTB (POZ) domain containing 3 Hs.7935 AA679150	20	11852669	11853044	381	21	#N/A	#N/A	0.471296	8.24019e-05	0.000759673	0.340072	0.442545	0.000254545	0.00385088	1	0.31773	0.000188918	0.00306776	0.82066
IMAGE:740604	104418 ISG20 interferon stimulated gene (20kD) Hs.183487 AA477196	15	86996425	86999884	1039	6	1	-0.853133	0.460386	8.32491e-05	0.000765958	0.343486	0.196197	0.0631137	0.165988	1	0.138242	0.0561595	0.15067	1
IMAGE:1932725	317129 ZNF281 zinc finger protein 281 Hs.59757 AI334384	1	197106662	197107119	261	13	1	0.822933	0.467333	8.34259e-05	0.000766062	0.344132	0.184742	0.0786115	0.193518	1	0.119251	0.0891157	0.20946	1
IMAGE:396857	226011 LOC51008 CGI-18 protein Hs.121599 AA758257	10	73526666	73527086	115	7	#N/A	#N/A	0.498774	8.37886e-05	0.000766349	0.345544	0.194176	0.0836255	0.201258	1	0.136862	0.0760619	0.186943	1
IMAGE:83394	120628 Homo sapiens cDNA FLJ25221 fis, clone STM00723 Hs.81907 T68464	5	36228764	36262421	420	17	1	0.504784	0.460182	8.38803e-05	0.000766349	0.345838	0.353153	0.00254517	0.0182728	1	0.23464	0.00351842	0.0224287	1
IMAGE:1865439	320027 FLJ12171 hypothetical protein FLJ12171 Hs.31431 AI244490	17	78267903	78271515	393	8	#N/A	#N/A	0.46362	8.3954e-05	0.000766349	0.346058	0.204464	0.0569042	0.154278	1	0.143483	0.0511318	0.14204	1
IMAGE:726684	116780 LAPTM4A lysosomal-associated protein transmembrane 4 alpha Hs.111894 AA398233	2	20154479	20173016	367	8	1	0.395357	0.463177	8.53295e-05	0.000776175	0.351643	0.405416	0.000648471	0.00719694	1	0.30014	0.000315449	0.00429003	1
IMAGE:841348	101355 M9 muscle specific gene Hs.283781 AA487441	19	43801762	43819433	51	13	#N/A	#N/A	0.470324	8.53658e-05	0.000776175	0.351707	0.351688	0.00328137	0.0220089	1	0.241431	0.00345259	0.0222374	1
IMAGE:727263	110652 Homo sapiens cDNA FLJ10004 fis, clone HEMBA1000076 Hs.355981 AA402247	1	241329980	241330850	2013	8	1	0.721053	0.473735	8.62756e-05	0.000782909	0.355369	0.536163	9.80233e-06	0.000435082	0.0443653	0.364243	2.6859e-05	0.000796816	0.12014
IMAGE:201483	106859 FLJ12443 hypothetical protein FLJ12443 Hs.179882 R97014	5	1515270	1516176	139	19	1	1.09406	0.462794	8.65363e-05	0.000783738	0.356356	0.227397	0.0390337	0.119004	1	0.149548	0.0442798	0.128656	1
IMAGE:814145	310039 JTB jumping translocation breakpoint Hs.6396 AA465402	1	150753490	150759908	2680	16	#N/A	#N/A	0.465467	8.9301e-05	0.000807197	0.367652	0.515644	1.62037e-05	0.000581324	0.0729167	0.364253	1.96096e-05	0.000651079	0.0880471
IMAGE:130835	112751 Homo sapiens, Similar to clone FLB3816, clone IMAGE:3454380, mRNA Hs.96125 R22198	8	37835625	37836159	391	17	#N/A	#N/A	0.46184	8.96128e-05	0.000808436	0.368846	0.498817	2.70153e-05	0.000786332	0.120758	0.353135	2.89174e-05	0.000828674	0.129203
IMAGE:1901141	316415 FLJ20967 hypothetical protein FLJ20967 Hs.17433 AI301512	8	19215808	19221519	79	20	#N/A	#N/A	0.465067	9.06062e-05	0.000815808	0.372844	0.526079	1.06031e-05	0.000454859	0.0479474	0.375779	1.10699e-05	0.000474366	0.050047
IMAGE:884346	227027 FLJ20323 hypothetical protein Hs.83937 AA629524	7	7402351	7409304	384	12	#N/A	#N/A	0.457962	9.10243e-05	0.000817981	0.374474	0.309513	0.007339	0.0381218	1	0.2237	0.00509314	0.0292495	1
IMAGE:1711949	318499 ESTs Hs.212624 AI128461	13	110354042	110354514	183	14	1	0.845608	0.471884	9.22138e-05	0.000827065	0.379275	0.388095	0.00139228	0.0120891	1	0.273691	0.00120362	0.0110086	1
IMAGE:1636908	225741 MDH2 malate dehydrogenase 2, NAD (mitochondrial) Hs.343521 AI000271	7	75338826	75340576	386	8	1	0.446077	0.460704	9.34042e-05	0.000836122	0.384078	0.128707	0.160935	0.309434	1	0.0898632	0.15307	0.2974	1
IMAGE:796469	98922 HSPC150 HSPC150 protein similar to ubiquitin-conjugating enzyme Hs.5199 AA460431	1	199032441	199033340	200	12	1	1.04569	0.460518	9.40368e-05	0.000839297	0.386585	0.375803	0.00150611	0.0127333	1	0.253629	0.00193656	0.01524	1
IMAGE:134719	101526 RINZF zinc finger protein RINZF Hs.237146 R28071	8	81596250	81596548	279	17	#N/A	#N/A	0.464017	9.41217e-05	0.000839297	0.38684	0.344657	0.00363351	0.0235517	1	0.233428	0.00420495	0.0256723	1
IMAGE:811821	105675 SMURF1 E3 ubiquitin ligase SMURF1 Hs.119120 AA443175	7	98269711	98270901	202	9	#N/A	#N/A	0.46367	9.53103e-05	0.000848024	0.39163	0.210171	0.0534516	0.147247	1	0.146176	0.049454	0.138711	1
IMAGE:1635970	309784 MFHAS1 malignant fibrous histiocytoma amplified sequence 1 Hs.24724 AI017797	8	8678276	8678717	996	18	1	0.537576	0.467228	9.54669e-05	0.000848024	0.392178	0.361689	0.00255696	0.01829	1	0.26319	0.00161557	0.0133277	1
IMAGE:1155709	114036 MCP membrane cofactor protein (CD46, trophoblast-lymphocyte cross-reactive antigen) Hs.83532 AA678559	1	204356709	204357244	259	9	1	0.287196	0.47065	9.63772e-05	0.000854471	0.395821	0.518589	1.97899e-05	0.000668524	0.0888963	0.363141	2.82929e-05	0.000828674	0.126526
IMAGE:591095	105374 NUCKS similar to rat nuclear ubiquitous casein kinase 2 Hs.118064 AA158345	1	202420396	202450892	11	11	1	0.845157	0.456237	9.69537e-05	0.000857717	0.398092	0.350145	0.00274956	0.0190779	1	0.24715	0.00226427	0.0167328	1
IMAGE:141815	107270 JAG1 jagged 1 (Alagille syndrome) Hs.91143 R70684	20	10566939	10567361	1	20	#N/A	#N/A	0.463151	9.7114e-05	0.000857717	0.398653	0.413255	0.000565968	0.00656467	1	0.300425	0.00034759	0.00463317	1
IMAGE:52021	114369 DACH dachshund homolog (Drosophila) Hs.63931 H22566	13	70910101	70912030	1103	11	#N/A	#N/A	0.466376	9.84302e-05	0.000867686	0.403958	0.24642	0.0300569	0.0985152	1	0.166521	0.0312161	0.101524	1
IMAGE:280950	226038 SRI sorcin Hs.300741 N50843	7	87479085	87479543	31	9	1	0.279601	0.477604	9.8738e-05	0.000868744	0.405122	0.215836	0.0550067	0.150367	1	0.151042	0.0500942	0.13992	1
IMAGE:770444	101011 SYPL synaptophysin-like protein Hs.80919 AA427447	7	105326103	105346613	1003	6	1	0.722789	0.472689	0.000102487	0.000900022	0.420403	0.4361	0.000389842	0.00508288	1	0.296297	0.00056636	0.00651903	1
IMAGE:813310	108202 Homo sapiens cDNA FLJ30048 fis, clone ADRGL1000018 Hs.238956 AA455164	17	53421463	53424191	1007	9	#N/A	#N/A	0.461504	0.000103048	0.000903231	0.4226	0.349239	0.00324539	0.0217992	1	0.256731	0.00187646	0.0148958	1
IMAGE:811095	104503 KIAA1291 exportin 5 Hs.9805 AA485674	6	43598052	43599205	273	15	1	0.947522	0.461298	0.000103812	0.000908207	0.425629	0.428895	0.000350881	0.00476211	1	0.293319	0.000464387	0.00577745	1
IMAGE:1650304	308339 KIAA0712 KIAA0712 gene product Hs.111138 AI022613	11	128343051	128343417	696	9	#N/A	#N/A	0.464684	0.00010457	0.000913116	0.428634	0.339797	0.00437398	0.0264611	1	0.243489	0.00322082	0.0212942	1
IMAGE:2150337	313572 TUFT1 tuftelin 1 Hs.283009 AI458334	1	148368807	148369118	292	16	#N/A	#N/A	0.460574	0.000106543	0.000928593	0.436615	0.461291	0.000121478	0.00234251	0.533168	0.303511	0.000305917	0.00420114	1
IMAGE:730018	99087 SGT1 suppressor of G2 allele of SKP1, S. cerevisiae, homolog of Hs.5169 AA416876	13	52124963	52135417	19	11	1	0.75303	0.462635	0.000112475	0.000978447	0.46081	0.481382	6.85071e-05	0.00153908	0.303007	0.325324	0.000136283	0.00239816	0.595011
IMAGE:176600	221394 FLJ20421 hypothetical protein FLJ20421 Hs.263727 H45298	8	58041355	58068527	867	16	1	0.926491	0.458933	0.000112974	0.000980949	0.462743	0.451885	0.000167049	0.00289552	0.728667	0.319185	0.000157125	0.00270325	0.685064
IMAGE:510069	112920 ESTs Hs.203330 AA053033	11	117495408	117495764	353	5	#N/A	#N/A	0.485303	0.000115169	0.000998135	0.471619	0.298952	0.0150203	0.0614623	1	0.214624	0.0116455	0.0513183	1
IMAGE:365517	104074 ESTs Hs.103296 AA009592	10	28380102	28380471	175	10	#N/A	#N/A	0.46183	0.000115726	0.00100108	0.473782	0.262498	0.0224236	0.0803846	1	0.173455	0.0261416	0.0895509	1
IMAGE:827011	308677 RUVBL1 RuvB-like 1 (E. coli) Hs.272822 AA521388	3	129282501	129282912	684	8	1	1.04366	0.454506	0.000116801	0.0010085	0.478066	0.280022	0.0145792	0.0603512	1	0.175554	0.0227936	0.0813958	1
IMAGE:1873201	316270 HSPC014 hypothetical protein Hs.279813 AI281237	13	28150607	28150999	1980	11	1	0.668185	0.457468	0.000119011	0.00102551	0.486993	0.403496	0.000754411	0.00791704	1	0.261757	0.00156354	0.0129876	1
IMAGE:471834	222385 ZNF364 zinc finger protein 364 Hs.16537 AA035129	1	143152280	143177327	213	13	1	0.514898	0.453933	0.000119215	0.00102551	0.487707	0.318911	0.00627581	0.0345446	1	0.219907	0.00613485	0.0333632	1
IMAGE:789253	118029 PSEN2 presenilin 2 (Alzheimer disease 4) Hs.25363 AA450249	1	223384494	223390534	872	10	#N/A	#N/A	0.453703	0.000120197	0.00103204	0.491605	0.260839	0.0212924	0.0779597	1	0.156208	0.0376295	0.115197	1
IMAGE:417473	111610 GNAS GNAS complex locus Hs.273385 W88587	20	56903447	56903832	236	23	1	0.580266	0.450056	0.000121226	0.00103717	0.495691	0.329346	0.00461338	0.0275138	1	0.240192	0.00290014	0.019738	1
IMAGE:121551	111258 LAD1 ladinin 1 Hs.18141 T97710	1	198082004	198086533	207	14	#N/A	#N/A	0.450053	0.000121243	0.00103717	0.495691	0.332615	0.0042642	0.0261547	1	0.226767	0.0045982	0.0271781	1
IMAGE:292964	113961 MPHOSPH1 M-phase phosphoprotein 1 Hs.240 N63752	10	91473644	91476230	1494	9	1	0.65202	0.467576	0.000122608	0.00104641	0.501099	0.19492	0.0729538	0.183462	1	0.134006	0.0704742	0.176969	1
IMAGE:263883	220778 FLJ22060 hypothetical protein FLJ22060 Hs.29403 H99845	17	55037729	55040488	67	9	1	0.559131	0.453106	0.000122775	0.00104641	0.501658	0.21455	0.0483985	0.138206	1	0.145246	0.0490588	0.13855	1
IMAGE:345586	100185 TNFRSF12 tumor necrosis factor receptor superfamily, member 12 (translocating chain-association membrane protein) Hs.180338 W71984	1	6455484	6457207	162	9	1	0.664403	0.449571	0.000123351	0.00104774	0.503888	0.0984864	0.222614	0.382641	1	0.0673384	0.219627	0.37895	1
IMAGE:195852	116861 FLJ10359 **hypothetical protein FLJ10359 Hs.285861 R92197	1	233040172	233041018	87	9	1	0.392158	0.45645	0.000123384	0.00104774	0.503898	0.309864	0.00815427	0.0405675	1	0.221089	0.00628257	0.0337697	1
IMAGE:1875025	317808 FLJ23591 hypothetical protein FLJ23591 Hs.288158 AI277121	2	106220286	106269259	240	6	1	0.503058	0.449367	0.000124253	0.00105319	0.507325	0.184424	0.0754666	0.188055	1	0.122612	0.0795158	0.192848	1
IMAGE:38244	108612 FLJ12587 hypothetical protein FLJ12587 Hs.301338 R35917	15	84103560	84104796	433	5	#N/A	#N/A	0.47034	0.000127186	0.00107608	0.519174	0.452951	0.000260373	0.0039182	1	0.307092	0.000415295	0.00530936	1
IMAGE:428067	104035 RANBP16 **RAN binding protein 16 Hs.172685 AA002072	8	21895184	21904125	306	18	1	0.44135	0.462669	0.000127727	0.00107869	0.521255	0.444014	0.000272581	0.00400477	1	0.331919	0.000116426	0.00217266	0.510063
IMAGE:840364	110336 AHCY S-adenosylhomocysteine hydrolase Hs.172673 AA485626	20	32331734	32332273	191	26	1	0.521293	0.448483	0.000128236	0.00108101	0.523204	0.438616	0.000206176	0.00331313	0.895008	0.300159	0.00028274	0.00406617	1
IMAGE:785585	99898 ESTs Hs.98969 AA448934	12	542575	542928	369	13	1	-1.62542	0.462135	0.000130122	0.00109438	0.530766	0.285433	0.0150998	0.0616786	1	0.200305	0.0131742	0.0557315	1
IMAGE:700724	186503 GNAS GNAS complex locus Hs.273385 AA284012	20	56906804	56907811	233	16	#N/A	#N/A	0.49924	0.000130294	0.00109438	0.53134	0.203592	0.0800671	0.195438	1	0.143101	0.0734454	0.182647	1
IMAGE:813286	117599 ESTs, Highly similar to S02392 alpha-2-macroglobulin receptor precursor [H.sapiens] Hs.236894 AA455934	17	67911063	67912093	253	12	#N/A	#N/A	0.465763	0.000130565	0.00109467	0.532315	0.432412	0.000435408	0.00549065	1	0.302574	0.000443257	0.00557444	1
IMAGE:811000	109105 LGALS3BP lectin, galactoside-binding, soluble, 3 binding protein Hs.79339 AA485353	17	74478935	74479689	78	10	#N/A	#N/A	0.453813	0.000135387	0.00113304	0.551836	0.28286	0.0144294	0.0600523	1	0.191611	0.0152675	0.0615487	1
IMAGE:897199	220602 ESTs, Highly similar to JE0382 NADH dehydrogenase [H.sapiens] Hs.355651 AA677499	10	102273486	102279173	292	9	#N/A	#N/A	0.45024	0.000135895	0.00113415	0.553773	0.455978	0.000128957	0.00244595	0.565476	0.34109	5.13108e-05	0.00122998	0.227666
IMAGE:954354	115970 SNX14 sorting nexin 14 Hs.46801 AA524965	8	145137850	145138529	1025	26	1	1.16958	0.45723	0.00013601	0.00113415	0.554106	0.377369	0.00170254	0.013751	1	0.267915	0.00136006	0.0120351	1
IMAGE:795379	113346 KIAA1010 KIAA1010 protein Hs.23860 AA453500	10	101624833	101626648	9	9	1	-0.785791	0.460656	0.00013698	0.00113893	0.55792	0.461659	0.000153915	0.00274387	0.672609	0.334851	0.000102437	0.00200033	0.449903
IMAGE:1652195	319044 ESTs, Weakly similar to I38598 zinc finger protein ZNF132 [H.sapiens] Hs.293707 AI024029	7	98728701	98729126	661	9	#N/A	#N/A	0.472063	0.000137075	0.00113893	0.558169	0.121652	0.187563	0.341211	1	0.0768453	0.203715	0.360395	1
IMAGE:741398	100793 DDR1 **discoidin domain receptor family, member 1 Hs.75562 AA400885	6	30974975	30976729	678	12	#N/A	#N/A	0.446171	0.000139206	0.00115456	0.566709	0.426452	0.000306523	0.00429876	1	0.300159	0.00028274	0.00406617	1
IMAGE:415976	120547 Homo sapiens cDNA FLJ13903 fis, clone THYRO1001854 Hs.128927 W85709	8	42508907	42509297	594	13	#N/A	#N/A	0.46729	0.000141221	0.00116918	0.574771	0.42801	0.000552586	0.00651904	1	0.290555	0.000782359	0.00828549	1
IMAGE:837892	116456 TRAP240 thyroid hormone receptor-associated protein, 240 kDa subunit Hs.11861 AA434084	17	57376534	57378544	648	12	1	0.735317	0.455975	0.000142079	0.00117418	0.578119	0.130301	0.16213	0.310698	1	0.075527	0.199034	0.355374	1
IMAGE:469383	108341 C8orf1 chromosome 8 open reading frame 1 Hs.40539 AA027049	8	91008034	91008448	1990	18	1	0.871439	0.459439	0.000142867	0.00117859	0.581182	0.411229	0.00073158	0.00779466	1	0.294317	0.000550281	0.00644078	1
IMAGE:827159	319206 NUP107 nuclear pore complex protein Hs.236204 AA521256	12	67422158	67422735	66	8	1	1.06261	0.444876	0.000145717	0.00119996	0.59263	0.297212	0.00964836	0.0456104	1	0.211223	0.00763049	0.0388065	1
IMAGE:142647	120218 FLJ20345 hypothetical protein FLJ20345 Hs.20558 R70925	17	53638092	53638697	792	9	#N/A	#N/A	0.458759	0.000146253	0.00120224	0.594667	0.312579	0.00861794	0.0422946	1	0.215021	0.00855768	0.0417333	1
IMAGE:366104	225309 PSMA2 proteasome (prosome, macropain) subunit, alpha type, 2 Hs.181309 AA071518	7	42729699	42736207	128	9	1	0.513449	0.451464	0.000146969	0.00120598	0.597429	0.328859	0.0052987	0.0300888	1	0.234828	0.00401315	0.0247702	1
IMAGE:491067	312024 ILF1 interleukin enhancer binding factor 1 Hs.296281 AA136472	17	78138316	78153743	517	9	1	0.469454	0.447842	0.000147838	0.00121018	0.600813	0.211922	0.0505063	0.142007	1	0.140351	0.0549867	0.148535	1
IMAGE:730739	119583 SGPL1 sphingosine-1-phosphate lyase 1 Hs.186613 AA435998	10	72308747	72309867	74	9	1	0.710919	0.451259	0.000148025	0.00121018	0.601424	0.204405	0.0585085	0.157405	1	0.13885	0.0585024	0.155513	1
IMAGE:814526	111094 RNPC1 RNA-binding region (RNP1, RRM) containing 1 Hs.236361 AA459363	20	55416729	55417787	79	23	1	0.593374	0.444384	0.000148265	0.00121018	0.602252	0.342094	0.00337289	0.0223639	1	0.232769	0.00375209	0.0235338	1
IMAGE:712888	225263 SUCLA2 succinate-CoA ligase, ADP-forming, beta subunit Hs.182217 AA282159	13	47426281	47509782	11	8	1	0.718754	0.447694	0.000148607	0.00121083	0.603493	0.410715	0.000553583	0.00651904	1	0.271484	0.000995277	0.00951682	1
IMAGE:786083	113451 UBE2V2 ubiquitin-conjugating enzyme E2 variant 2 Hs.79300 AA448676	8	49083551	49136681	120	16	1	0.63201	0.443047	0.000155391	0.00126388	0.630888	0.362123	0.00201168	0.0156069	1	0.264901	0.00117243	0.0107996	1
IMAGE:595328	101127 CD2AP CD2-associated protein Hs.343211 AA173625	6	47701858	47702617	420	11	#N/A	#N/A	0.442953	0.000155904	0.00126583	0.632814	0.387811	0.000989728	0.00972497	1	0.251126	0.00196044	0.0152658	1
IMAGE:296444	118451 CGN cingulin Hs.18376 N70196	1	148323248	148324240	247	16	#N/A	#N/A	0.442835	0.000156549	0.00126884	0.635277	0.567753	1.1692e-06	0.000117773	0.0053596	0.395441	2.78516e-06	0.000238465	0.0127505
IMAGE:461690	225209 ESTs Hs.98791 AA682260	2	97737388	97737724	904	5	#N/A	#N/A	0.460234	0.000157824	0.00127694	0.64029	0.134935	0.157929	0.305057	1	0.0775305	0.197163	0.353975	1
IMAGE:1534008	307684 FLJ20152 hypothetical protein Hs.82273 AA918685	5	16536534	16670040	20	16	#N/A	#N/A	0.449271	0.000158592	0.00127762	0.643249	0.383458	0.00132819	0.0117982	1	0.276174	0.000911294	0.0090034	1
IMAGE:1474604	221464 RUVBL1 RuvB-like 1 (E. coli) Hs.272822 AA856910	3	129282505	129282886	684	8	1	1.06564	0.445825	0.000158616	0.00127762	0.643249	0.313748	0.00705947	0.0372534	1	0.213465	0.00753016	0.0384655	1
IMAGE:854696	119673 SIAHBP1 fuse-binding protein-interacting repressor Hs.74562 AA630094	8	144970536	144970979	1192	27	1	0.506364	0.442439	0.000158736	0.00127762	0.643515	0.348335	0.00288016	0.0196889	1	0.234889	0.00348831	0.02236	1
IMAGE:429376	184495 IL17BR interleukin 17B receptor Hs.5470 AA007528	3	53874168	53874661	133	9	1	0.655524	0.455685	0.000162505	0.00130568	0.658632	0.292492	0.0131066	0.055957	1	0.212031	0.0093599	0.0446573	1
IMAGE:2019186	308411 ESTs, Moderately similar to Unknown gene product [H.sapiens] Hs.129061 AI360085	16	19632986	19633406	574	11	1	0.572238	0.441012	0.000166842	0.00133821	0.676044	0.309225	0.00738526	0.0382315	1	0.229222	0.00423342	0.0257116	1
IMAGE:824665	221653 Homo sapiens mRNA; cDNA DKFZp564D016 (from clone DKFZp564D016) Hs.14846 AA482181	13	28981550	28983166	1149	12	#N/A	#N/A	0.443955	0.000169245	0.00135513	0.68561	0.284902	0.013186	0.0561923	1	0.211881	0.00791336	0.0396353	1
IMAGE:1456348	310241 SAS N-acetylneuraminic acid phosphate synthase; sialic acid synthase Hs.274424 AA862954	9	97922804	97924914	1	7	#N/A	#N/A	0.44361	0.000171275	0.00136901	0.693662	0.402639	0.000703957	0.00755894	1	0.272254	0.000966247	0.00933568	1
IMAGE:1090708	220973 C20orf104 chromosome 20 open reading frame 104 Hs.301055 AA599532	20	34000931	34001372	1406	25	#N/A	#N/A	0.457444	0.000173462	0.00138411	0.702348	0.48898	6.89994e-05	0.00154265	0.305116	0.353533	5.13476e-05	0.00122998	0.227778
IMAGE:562409	118529 NDUFS5 NADH dehydrogenase (ubiquinone) Fe-S protein 5 (15kD) (NADH-coenzyme Q reductase) Hs.80595 AA214053	1	39163485	39169380	242	6	#N/A	#N/A	0.439837	0.000173797	0.00138439	0.703528	0.281924	0.0133727	0.0567268	1	0.191614	0.0138716	0.0576372	1
IMAGE:611209	116411 LMO7 LIM domain only 7 Hs.5978 AA176413	13	75279773	75291583	220	15	#N/A	#N/A	0.453477	0.000175176	0.00139298	0.708938	0.493762	5.04209e-05	0.00123464	0.223869	0.334346	0.000104727	0.00202794	0.459754
IMAGE:810948	103199 TRAP240 thyroid hormone receptor-associated protein, 240 kDa subunit Hs.11861 AA459383	17	57376880	57377267	649	12	1	0.588316	0.44214	0.000180179	0.00142942	0.729004	0.0881155	0.249163	0.411684	1	0.0422035	0.315397	0.483637	1
IMAGE:378144	226081 Homo sapiens, Similar to RIKEN cDNA 1110001O19 gene, clone MGC:21689 IMAGE:4400374, mRNA, complete cds Hs.181174 AA777123	10	75212697	75212938	251	9	#N/A	#N/A	0.460044	0.000180377	0.00142942	0.729623	0.229143	0.0446779	0.131533	1	0.164876	0.0363662	0.112803	1
1276665	220303 LOC51236 hypothetical protein Hs.300224 AA776794	8	145267334	145411638	824	25	1	0.525832	0.448883	0.000181272	0.00143283	0.733064	0.257582	0.0245725	0.0858276	1	0.177388	0.0235831	0.083315	1
IMAGE:1892026	318896 ESTs, Weakly similar to A56194 thromboxane A-2 receptor, endothelial [H.sapiens] Hs.149841 AI277330	13	32004753	32005503	136	10	#N/A	#N/A	0.456105	0.00018146	0.00143283	0.733642	0.225889	0.0455533	0.132842	1	0.15143	0.0480857	0.136696	1
IMAGE:858540	308717 AKAP9 A kinase (PRKA) anchor protein (yotiao) 9 Hs.58103 AA774104	7	91268620	91269766	620	9	#N/A	#N/A	0.438502	0.00018202	0.00143283	0.735724	0.170997	0.0917101	0.214795	1	0.11462	0.0939977	0.216421	1
IMAGE:452936	223347 Homo sapiens, Similar to RIKEN cDNA 0610031J06 gene, clone IMAGE:4639306, mRNA, partial cds Hs.293984 AA778869	1	153075551	153076040	2802	16	#N/A	#N/A	0.448758	0.000182045	0.00143283	0.735724	0.27076	0.0191846	0.0727161	1	0.184219	0.0196404	0.0731849	1
IMAGE:753969	309939 DLG5 discs, large (Drosophila) homolog 5 Hs.170290 AA478949	10	79220556	79221235	300	6	1	0.489798	0.444982	0.000183774	0.00144398	0.742446	0.110633	0.199455	0.35544	1	0.0731088	0.204595	0.361675	1
IMAGE:839387	308433 TPD52L2 tumor protein D52-like 2 Hs.154718 AA490096	20	61992359	61993335	331	22	1	0.772353	0.441487	0.000184265	0.00144538	0.744244	0.457541	0.000122221	0.00234589	0.536308	0.323467	0.000114974	0.00217052	0.504045
IMAGE:68818	110260 Homo sapiens, clone IMAGE:3957135, mRNA, partial cds Hs.333388 T53430	8	144728111	144729006	1434	26	#N/A	#N/A	0.448224	0.000185372	0.00145161	0.748533	0.359017	0.00273439	0.0190011	1	0.264052	0.00156593	0.0129876	1
IMAGE:682043	307986 KIAA1453 KIAA1453 protein Hs.11387 AA256385	17	74295143	74304093	239	11	1	0.434753	0.440787	0.000188744	0.00147552	0.761959	0.262771	0.0205173	0.0761461	1	0.186112	0.0170271	0.0664696	1
IMAGE:898253	102975 RCN2 reticulocalbin 2, EF-hand calcium binding domain Hs.79088 AA598676	15	75028901	75029300	1302	5	1	0.564617	0.440682	0.000189422	0.00147742	0.764508	0.154554	0.116807	0.250851	1	0.101176	0.124623	0.260739	1
IMAGE:742082	119573 PCK1 phosphoenolpyruvate carboxykinase 1 (soluble) Hs.1872 AA405731	20	55572113	55574918	0	22	#N/A	#N/A	0.45113	0.000189625	0.00147742	0.765139	0.122969	0.178315	0.330228	1	0.0867722	0.167985	0.317138	1
IMAGE:1469523	318734 ESTs Hs.348851 AA864919	20	32560551	32560966	420	23	1	0.574601	0.454563	0.000191077	0.00148623	0.770806	0.385578	0.00162542	0.013457	1	0.267085	0.00167119	0.0136167	1
IMAGE:1470548	221665 FLJ12528 hypothetical protein FLJ12528 Hs.288974 AA864530	1	147292485	147292820	784	15	1	0.463146	0.443747	0.000191674	0.00148837	0.773021	0.406717	0.000686664	0.00743816	1	0.280533	0.000770318	0.00821436	1
IMAGE:814306	99488 TPD52 tumor protein D52 Hs.2384 AA459100	8	81111379	81112409	2	17	#N/A	#N/A	0.440038	0.000193639	0.00150111	0.780753	0.490625	3.6982e-05	0.000961533	0.164607	0.333791	7.20025e-05	0.00155714	0.317891
IMAGE:183771	221421 LOC51633 CGI-77 protein Hs.30532 H44448	8	92168164	92168460	830	17	1	0.910459	0.43959	0.000196625	0.00152171	0.792596	0.393751	0.000911474	0.00915032	1	0.287904	0.000521564	0.00620514	1
IMAGE:70384	120898 ESTs Hs.100425 T54474	8	128906080	128906553	84	26	#N/A	#N/A	0.469075	0.000197835	0.00152851	0.797275	0.164207	0.119579	0.254911	1	0.124591	0.0939265	0.216421	1
IMAGE:81409	115404 GABARAPL1 GABA(A) receptor-associated protein like 1 Hs.336429 T60160	12	10266523	10266985	2503	11	#N/A	#N/A	0.435802	0.000199744	0.00154069	0.804767	0.42079	0.000367001	0.00489476	1	0.303692	0.000243108	0.00367681	1
IMAGE:232837	118635 C20orf1 chromosome 20 open reading frame 1 Hs.9329 H73329	20	29821825	29835261	212	26	1	1.75244	0.435735	0.000200202	0.00154166	0.806416	0.376442	0.00136325	0.0119265	1	0.248079	0.00218968	0.0163449	1
IMAGE:564625	120460 MRPS7 mitochondrial ribosomal protein S7 Hs.71787 AA127515	17	70770321	70774050	199	11	#N/A	#N/A	0.435392	0.000202572	0.00155732	0.815758	0.286475	0.0121544	0.0532171	1	0.20366	0.00966105	0.0455773	1
IMAGE:251529	107644 Homo sapiens mRNA; cDNA DKFZp761P06121 (from clone DKFZp761P06121) Hs.7104 H97677	15	29456954	29457385	723	6	#N/A	#N/A	0.445358	0.000204207	0.00156728	0.822137	0.452255	0.000185871	0.00316039	0.809842	0.329034	0.000115894	0.00217149	0.507848
IMAGE:108265	105309 Homo sapiens, clone MGC:21518 IMAGE:3900532, mRNA, complete cds Hs.13740 T70541	17	36228960	36244863	41	12	#N/A	#N/A	0.438409	0.0002047	0.00156846	0.823918	0.208402	0.0534499	0.147247	1	0.140861	0.0543446	0.147252	1
IMAGE:196303	114250 NUF2R hypothetical protein NUF2R Hs.234545 R92435	1	160027477	160029812	272	16	1	1.14378	0.448622	0.00020625	0.00157773	0.829949	0.410873	0.000739381	0.00779466	1	0.277306	0.00105303	0.00992553	1
IMAGE:486436	111488 UGP2 UDP-glucose pyrophosphorylase 2 Hs.77837 AA042842	2	64022850	64030343	32	5	#N/A	#N/A	0.444629	0.000209266	0.00159816	0.841878	0.295897	0.0116069	0.0518502	1	0.199532	0.0127884	0.0548517	1
IMAGE:276972	226046 ESTs Hs.44976 N39233	17	71301148	71301861	104	10	#N/A	#N/A	0.437082	0.000214128	0.00163259	0.861222	0.332152	0.00459874	0.0274619	1	0.22746	0.00479458	0.0280973	1
IMAGE:266361	119617 MLANA melan-A Hs.154069 N26562	9	5882447	5898942	10	18	#N/A	#N/A	0.433682	0.000214746	0.00163461	0.863494	0.240226	0.0300877	0.0985461	1	0.155679	0.0368763	0.113859	1
IMAGE:239889	119540 ANKH ankylosis, progressive homolog (mouse) Hs.168640 H81907	5	14764174	14769935	160	15	1	0.440269	0.433262	0.000217842	0.00165545	0.875724	0.368652	0.00168743	0.0137248	1	0.243968	0.00253751	0.0180117	1
IMAGE:43229	112253 PCNA proliferating cell nuclear antigen Hs.78996 H05891	20	5043603	5048596	2	17	1	1.24777	0.454237	0.000218608	0.00165855	0.878584	0.412825	0.000852747	0.00868415	1	0.281994	0.00107308	0.010053	1
IMAGE:85409	118925 CREG cellular repressor of E1A-stimulated genes Hs.5710 T71991	1	164241914	164242167	94	16	1	0.905225	0.439758	0.000219338	0.00166137	0.881299	0.330355	0.00511926	0.0293944	1	0.221719	0.00615786	0.0334466	1
IMAGE:282047	106694 CBX5 chromobox homolog 5 (HP1 alpha homolog, Drosophila) Hs.89232 N48252	12	52919225	52919646	439	5	#N/A	#N/A	0.46559	0.000221446	0.00167459	0.889548	0.213737	0.0620447	0.163988	1	0.156307	0.0492468	0.13855	1
IMAGE:462188	220357 RAB40C RAB40C, member RAS oncogene family Hs.31408 AA705423	16	618880	619266	3099	9	1	-0.299167	0.457277	0.000224229	0.00169287	0.900502	0.43755	0.000466384	0.00577015	1	0.296022	0.00070832	0.00769509	1
IMAGE:1911721	312266 GNAS GNAS complex locus Hs.273385 AI268751	20	56902569	56902958	237	22	1	0.558315	0.449363	0.000227034	0.00171126	0.911543	0.254169	0.0283035	0.0943043	1	0.165046	0.0348932	0.109723	1
IMAGE:259859	224021 Homo sapiens, clone IMAGE:4391536, mRNA Hs.334534 N32895	12	63394770	63395651	95	6	1	0.680163	0.435202	0.00022816	0.00171695	0.915833	0.19616	0.0647453	0.168658	1	0.140197	0.0551819	0.148824	1
IMAGE:289551	104287 FXR1 fragile X mental retardation, autosomal homolog 1 Hs.82712 N62761	3	182113189	182154328	1699	16	1	0.905876	0.43451	0.000233532	0.00175452	0.937164	0.340989	0.00371169	0.0238579	1	0.231361	0.0042103	0.0256723	1
IMAGE:66564	114760 BDH 3-hydroxybutyrate dehydrogenase (heart, mitochondrial) Hs.76893 T67057	3	198726597	198788503	254	14	#N/A	#N/A	0.431019	0.000235049	0.00176194	0.943015	0.381913	0.00117015	0.0109403	1	0.262183	0.00130001	0.0115924	1
IMAGE:384087	226887 Homo sapiens cDNA FLJ30116 fis, clone BRACE1000042, weakly similar to PROTEIN PHOSPHATASE 2C ABI2 (EC 3.1.3.16) Hs.291000 AA702550	4	89540192	89540581	220	8	#N/A	#N/A	0.451973	0.000235406	0.00176194	0.944212	0.44648	0.000318092	0.00439195	1	0.294272	0.000680361	0.0074614	1
IMAGE:454317	221070 Homo sapiens PAC clone RP4-604G5 from 7q22-q31.1 Hs.228711 AA677165	7	99229571	99230080	776	6	1	-2.31103	0.448228	0.000235661	0.00176194	0.945001	0.385416	0.00163236	0.0134894	1	0.270846	0.00146166	0.0124349	1
IMAGE:436552	223578 SE70-2 cutaneous T-cell lymphoma tumor antigen se70-2 Hs.39140 AA703057	13	78816818	78830469	925	14	1	0.678009	0.440877	0.00023716	0.00177028	0.950775	0.405962	0.000772745	0.00805465	1	0.30202	0.000363331	0.00479059	1
IMAGE:878231	226920 BAT5 HLA-B associated transcript 5 Hs.247452 AA775774	6	31762716	31763034	109	12	#N/A	#N/A	0.433754	0.000239531	0.0017851	0.960039	0.470078	7.87358e-05	0.00171075	0.347697	0.336895	6.23904e-05	0.0014085	0.276015
IMAGE:454970	225146 HAIK1 type I intermediate filament cytokeratin Hs.9029 AA676625	17	36332523	36335202	56	12	1	0.86644	0.440426	0.000240732	0.00179117	0.964613	0.0852475	0.259894	0.424115	1	0.06378	0.237725	0.399779	1
IMAGE:1878081	316932 TEM6 tumor endothelial marker 6 Hs.12210 AI276081	7	47089646	47090107	181	7	1	0.469742	0.462567	0.000243958	0.00180935	0.977294	0.401182	0.00155659	0.0130505	1	0.268854	0.00224265	0.016633	1
IMAGE:1570414	309232 DKFZP434J037 hypothetical protein DKFZp434J037 Hs.172012 AA931872	1	202002847	202003254	187	12	#N/A	#N/A	0.436576	0.000243958	0.00180935	0.977294	0.4146	0.000543814	0.00645326	1	0.274554	0.000969483	0.00934013	1
IMAGE:711552	113777 CBR1 carbonyl reductase 1 Hs.88778 AA280846	21	36364208	36367316	383	10	1	-1.20871	0.429839	0.000244582	0.00181108	0.979308	0.307553	0.00767245	0.0391922	1	0.209802	0.00798062	0.039843	1
IMAGE:855523	108603 GPX3 glutathione peroxidase 3 (plasma) Hs.336920 AA664180	5	150388556	150388742	372	7	1	-1.39404	0.432682	0.000248284	0.00183555	0.99388	0.357847	0.00242568	0.0179044	1	0.249247	0.00226696	0.0167328	1
IMAGE:566054	314269 STK3 serine/threonine kinase 3 (STE20 homolog, yeast) Hs.166684 AA136675	8	99536036	99537302	141	18	1	0.805865	0.429112	0.000250638	0.00185	1	0.370107	0.00162291	0.013457	1	0.270315	0.00095185	0.00925454	1
IMAGE:796542	118587 ETV5 ets variant gene 5 (ets-related molecule) Hs.43697 AA460265	3	187246811	187247839	1675	16	#N/A	#N/A	0.428654	0.000254513	0.00187561	1	0.133651	0.149755	0.295047	1	0.0799789	0.179141	0.331758	1
IMAGE:47378	101233 PPM2C **protein phosphatase 2C, magnesium-dependent, catalytic subunit Hs.278738 H10695	8	95003986	95004422	1790	17	1	0.851467	0.438637	0.000255381	0.00187902	1	0.292906	0.0123522	0.0534261	1	0.202517	0.0117265	0.0514409	1
IMAGE:471568	221265 HN1 hematological and neurological expressed 1 Hs.109706 AA035429	17	70643673	70662191	80	11	#N/A	#N/A	0.431738	0.000256224	0.00188223	1	0.308398	0.00795909	0.0399942	1	0.212254	0.00782165	0.0393891	1
IMAGE:132066	111587 C20orf11 chromosome 20 open reading frame 11 Hs.103808 R23586	20	61047172	61047435	399	20	1	0.484794	0.438468	0.00025681	0.00188355	1	0.480782	7.00231e-05	0.00155589	0.309572	0.340564	6.93167e-05	0.00152488	0.30631
IMAGE:51272	224107 Homo sapiens mRNA; cDNA DKFZp434B0328 (from clone DKFZp434B0328); partial cds Hs.131834 H18674	10	119032137	119034039	1557	5	1	0.741631	0.430403	0.000267851	0.00196142	1	0.27012	0.0177771	0.0690785	1	0.174056	0.0237319	0.083382	1
IMAGE:49728	120834 ESTs Hs.32458 H29197	8	129076689	129078091	255	28	1	1.16896	0.451333	0.000271601	0.00198319	1	0.361252	0.00350897	0.0229048	1	0.265768	0.00208448	0.0157475	1
IMAGE:2054635	312948 PSMA7 proteasome (prosome, macropain) subunit, alpha type, 7 Hs.233952 AI318565	20	60147524	60149396	1298	20	1	0.711509	0.429975	0.000271682	0.00198319	1	0.444415	0.000190464	0.00319373	0.829091	0.302301	0.000288095	0.00408988	1
IMAGE:509701	103033 ZFP95 zinc finger protein 95 homolog (mouse) Hs.110839 AA058369	7	98774960	98776096	708	9	#N/A	#N/A	0.433043	0.000274208	0.00199848	1	0.135566	0.150381	0.295651	1	0.079955	0.183367	0.337559	1
IMAGE:454672	107656 ANK3 ankyrin 3, node of Ranvier (ankyrin G) Hs.75893 AA677185	10	61459463	61485646	828	7	#N/A	#N/A	0.432957	0.000274987	0.002001	1	0.341018	0.00397012	0.0251582	1	0.25071	0.00232559	0.0169494	1
IMAGE:1739650	320003 YR-29 hypothetical protein Hs.8170 AI141186	5	74108716	74109150	454	11	#N/A	#N/A	0.454682	0.000276167	0.00200563	1	0.438374	0.000509329	0.00617489	1	0.309041	0.000484679	0.00590866	1
IMAGE:752634	104108 CNOT7 CCR4-NOT transcription complex, subunit 7 Hs.226318 AA417645	8	17132430	17133270	412	20	1	0.666684	0.443317	0.000276489	0.00200563	1	0.527527	1.64142e-05	0.000584345	0.0738474	0.40151	5.13914e-06	0.000293629	0.0233728
IMAGE:1861173	105561 ESTs Hs.133294 AI144063	1	153308297	153308625	2570	15	1	0.611259	0.429304	0.000277785	0.00201187	1	0.40403	0.000675964	0.00736826	1	0.25787	0.00165911	0.013566	1
IMAGE:359933	109020 GNAS GNAS complex locus Hs.273385 AA035620	20	56863390	56908583	254	22	1	0.428966	0.428896	0.000281557	0.00203601	1	0.424758	0.000359435	0.00483565	1	0.286655	0.000548461	0.00644078	1
IMAGE:1712085	315440 Cab45 calcium binding protein Cab45 precursor Hs.42806 AI129590	1	1193841	1199177	974	9	#N/A	#N/A	0.425544	0.000282348	0.00203854	1	0.317018	0.0061777	0.0341582	1	0.223695	0.00509401	0.0292495	1
IMAGE:162479	103746 ELF3 E74-like factor 3 (ets domain transcription factor, epithelial-specific ) Hs.166096 H27938	1	198716074	198716788	97	11	#N/A	#N/A	0.438708	0.000285761	0.00205997	1	0.446166	0.000254617	0.00385088	1	0.305919	0.000346771	0.00463317	1
IMAGE:842879	109437 ALDH5A1 aldehyde dehydrogenase 5 family, member A1 (succinate-semialdehyde dehydrogenase) Hs.5299 AA486410	6	24645243	24645412	701	9	#N/A	#N/A	0.431502	0.00028844	0.00207605	1	0.384115	0.00130509	0.0117509	1	0.268709	0.00120892	0.0110353	1
IMAGE:360539	178374 PPP3CB protein phosphatase 3 (formerly 2B), catalytic subunit, beta isoform (calcineurin A beta) Hs.151531 AA015621	10	74900837	74904718	356	10	#N/A	#N/A	0.431352	0.000289858	0.00208302	1	0.19696	0.065593	0.169969	1	0.132199	0.0677983	0.171888	1
IMAGE:506667	223554 Homo sapiens mRNA; cDNA DKFZp434M2216 (from clone DKFZp434M2216) Hs.199429 AA708915	10	22072165	22072563	102	9	1	0.415809	0.431167	0.000291623	0.00209245	1	0.333611	0.00473867	0.0280084	1	0.225999	0.00536637	0.0300673	1
IMAGE:898313	102060 Homo sapiens clone 23872 mRNA sequence Hs.188882 AA598834	6	34355434	34355803	508	11	#N/A	#N/A	0.427537	0.00029445	0.00210947	1	0.278839	0.0149283	0.0613026	1	0.173747	0.0239294	0.08367	1
IMAGE:1673052	313773 POLQ polymerase (DNA directed), theta Hs.241517 AI057325	3	122632969	122633425	1707	7	1	1.36289	0.444751	0.000297103	0.00212518	1	0.331675	0.00642725	0.0349945	1	0.229894	0.00617187	0.0334466	1
IMAGE:774420	98544 LMAN1 lectin, mannose-binding, 1 Hs.287912 AA446103	18	55147764	55177345	261	16	#N/A	#N/A	0.42715	0.000298216	0.00212678	1	0.433074	0.000275891	0.00403335	1	0.291029	0.000459505	0.00574753	1
IMAGE:813698	101968 SPRY2 sprouty homolog 2 (Drosophila) Hs.18676 AA453759	13	79808114	79808913	1910	14	#N/A	#N/A	0.43048	0.000298245	0.00212678	1	0.385195	0.00126675	0.0115631	1	0.262592	0.00151643	0.0127369	1
IMAGE:858567	224505 CrkRS CDC2-related protein kinase 7 Hs.123073 AA774159	17	34944071	34944323	194	15	1	0.664991	0.427007	0.000299625	0.00213333	1	0.337961	0.0039959	0.0252299	1	0.230685	0.00430671	0.0259524	1
IMAGE:262023	101702 Homo sapiens cDNA: FLJ23435 fis, clone HRC12631 Hs.250824 H98683	20	43139256	43140228	87	26	1	0.812959	0.423578	0.000301335	0.00214221	1	0.400821	0.000676644	0.00736826	1	0.275644	0.000772579	0.00821953	1
IMAGE:897042	222208 MRP63 mitochondrial ribosomal protein 63 Hs.182695 AA676765	13	20649297	20649657	336	11	#N/A	#N/A	0.436994	0.000302025	0.00214382	1	0.336133	0.00509821	0.0293464	1	0.223773	0.00654597	0.0348216	1
IMAGE:359982	103261 BNIP3 BCL2/adenovirus E1B 19kD interacting protein 3 Hs.79428 AA035669	10	133631853	133634449	162	8	#N/A	#N/A	0.429878	0.000304159	0.00215566	1	0.236718	0.0343744	0.108001	1	0.162896	0.0329634	0.105647	1
IMAGE:1909526	318261 Homo sapiens cDNA FLJ30910 fis, clone FEBRA2006270, highly similar to PUTATIVE novel haloacid dehalogenase-like hydrolase family protein Hs.143137 AI348549	20	25542557	25542959	1178	22	1	0.694667	0.432809	0.000308893	0.00218587	1	0.375751	0.00177785	0.0141725	1	0.261152	0.00173867	0.014057	1
IMAGE:448117	221102 AA702480	9	85872728	85872985	151	7	#N/A	#N/A	0.43975	0.000310055	0.00219074	1	0.183791	0.0853298	0.204191	1	0.130571	0.0757095	0.186473	1
IMAGE:1628737	306877 AI014618	2	86642286	86642758	655	6	#N/A	#N/A	0.425746	0.000312262	0.00220297	1	0.184302	0.077352	0.191538	1	0.128874	0.0711055	0.178072	1
IMAGE:815230	222828 Homo sapiens, clone MGC:23770 IMAGE:4133970, mRNA, complete cds Hs.88201 AA481256	1	215754864	215773562	175	8	1	0.593418	0.428926	0.000313728	0.00220743	1	0.266302	0.0200029	0.0751079	1	0.188615	0.0166161	0.0655018	1
IMAGE:858293	107294 YWHAQ tyrosine 3-monooxygenase/tryptophan 5-monooxygenase activation protein, theta polypeptide Hs.74405 AA633997	2	9674994	9675509	127	8	1	0.683928	0.422344	0.000313847	0.00220743	1	0.332368	0.00428779	0.02623	1	0.234297	0.00356025	0.0226019	1
IMAGE:811918	112050 BTBD3 BTB (POZ) domain containing 3 Hs.7935 AA454989	20	11854342	11855243	383	21	#N/A	#N/A	0.442681	0.000317303	0.00222835	1	0.462461	0.000192435	0.00321512	0.837476	0.346893	7.98157e-05	0.00168567	0.352045
IMAGE:291162	220650 HPS3 Hermansky-Pudlak syndrome 3 Hs.282804 N67692	3	150341500	150354620	58	12	1	0.782976	0.461998	0.000321472	0.0022542	1	0.361295	0.00476657	0.0281015	1	0.247148	0.0052423	0.029587	1
IMAGE:431245	226157 LOC51110 CGI-83 protein Hs.118554 AA682545	8	71713364	71736660	1249	20	1	1.09033	0.428026	0.000323026	0.00226167	1	0.379528	0.00147906	0.0125829	1	0.263874	0.00144666	0.0123984	1
IMAGE:824150	220681 Homo sapiens cDNA FLJ32092 fis, clone OCBBF2000846 Hs.351554 AA490863	9	124200091	124201019	278	10	#N/A	#N/A	0.438015	0.000327677	0.00229077	1	0.369475	0.00245545	0.0179738	1	0.25338	0.00268638	0.0186956	1
IMAGE:814378	112349 SPINT2 serine protease inhibitor, Kunitz type, 2 Hs.31439 AA458849	19	43470367	43474931	389	14	#N/A	#N/A	0.42085	0.000329614	0.00230083	1	0.399411	0.000705589	0.00755894	1	0.274583	0.000805553	0.00843065	1
IMAGE:512751	224169 ESTs, Highly similar to A38194 desmoplakin I [H.sapiens] Hs.356302 AA062688	1	153378607	153379304	2499	16	1	0.479644	0.434081	0.000331613	0.0023113	1	0.330016	0.00586524	0.0326647	1	0.239539	0.0039527	0.0245216	1
IMAGE:298134	99836 FZD1 frizzled homolog 1 (Drosophila) Hs.94234 N70776	7	90540627	90542681	480	9	1	0.256182	0.427017	0.000333751	0.00231937	1	0.162081	0.107672	0.238996	1	0.106637	0.11433	0.245189	1
IMAGE:490778	114545 QP-C low molecular mass ubiquinone-binding protein (9.5kD) Hs.3709 AA133191	5	132230478	132231278	904	11	1	-0.639245	0.420467	0.000333773	0.00231937	1	0.33641	0.00388506	0.024766	1	0.243295	0.00259894	0.0182795	1
IMAGE:1613052	307939 KIAA0911 KIAA0911 protein Hs.29665 AI000934	1	9738205	9738963	16	8	1	0.689928	0.423284	0.000338347	0.00234763	1	0.34384	0.00345898	0.0227389	1	0.247536	0.00240926	0.0173773	1
IMAGE:591265	105185 KRT17 keratin 17 Hs.2785 AA159201	17	37031471	37034097	284	13	#N/A	#N/A	0.436037	0.00034887	0.00241702	1	0.290266	0.0144263	0.0600523	1	0.19598	0.015653	0.0626662	1
IMAGE:461699	226838 FLJ20093 hypothetical protein FLJ20093 Hs.172572 AA682274	13	110344386	110344765	174	17	1	1.02533	0.42786	0.000362091	0.00250272	1	0.475297	8.49493e-05	0.00177894	0.374457	0.329137	0.000115373	0.00217052	0.505682
IMAGE:898035	114260 AA598950	8	11739235	11739713	0	22	1	1.42839	0.417947	0.000362322	0.00250272	1	0.20377	0.0560116	0.152125	1	0.135701	0.0595362	0.157248	1
IMAGE:1570663	308273 FKBP4 FK506 binding protein 4 (59kD) Hs.848 AA932521	12	2782861	2783385	195	12	#N/A	#N/A	0.420885	0.000365645	0.00252191	1	0.30541	0.00850416	0.0418249	1	0.208972	0.00866206	0.0421535	1
IMAGE:796994	108348 MCP membrane cofactor protein (CD46, trophoblast-lymphocyte cross-reactive antigen) Hs.83532 AA463497	1	204356633	204357139	259	11	1	0.876982	0.420472	0.000370536	0.00255185	1	0.491386	3.59225e-05	0.00095868	0.160107	0.335615	6.61976e-05	0.0014729	0.292659
IMAGE:25988	222727 EIF4G1 eukaryotic translation initiation factor 4 gamma, 1 Hs.211568 R12349	3	185526374	185535843	37	15	1	0.602691	0.426921	0.000373063	0.00256543	1	0.361973	0.0025381	0.0182728	1	0.239227	0.00371724	0.0234102	1
IMAGE:2326019	314642 COX5B cytochrome c oxidase subunit Vb Hs.1342 AI688757	2	97722045	97723158	889	6	#N/A	#N/A	0.419842	0.000378115	0.00259632	1	0.344725	0.00338262	0.0223639	1	0.248838	0.00230027	0.016871	1
IMAGE:1641180	306875 Homo sapiens cDNA FLJ30926 fis, clone FEBRA2006667 Hs.16475 AI016234	20	367128	367824	60	19	1	0.371957	0.422865	0.000381337	0.00261456	1	0.40885	0.000645306	0.00717903	1	0.28734	0.0005898	0.00669018	1
IMAGE:470385	118703 SPINT2 serine protease inhibitor, Kunitz type, 2 Hs.31439 AA031287	19	43474404	43474931	387	12	#N/A	#N/A	0.433092	0.000382713	0.00262011	1	0.396233	0.0012231	0.0112759	1	0.277098	0.00116583	0.0107723	1
IMAGE:243727	117406 DKFZP566C134 DKFZP566C134 protein Hs.20237 N39306	7	32682945	32683160	337	11	1	0.820615	0.419163	0.000386444	0.00264174	1	0.481469	5.20599e-05	0.00124192	0.230898	0.335799	6.56367e-05	0.00146747	0.290246
IMAGE:731460	312655 HMOX2 heme oxygenase (decycling) 2 Hs.284279 AA412261	16	4498092	4500350	781	10	1	-0.600627	0.421675	0.000396071	0.00270356	1	0.310024	0.00812437	0.0404732	1	0.218954	0.00672264	0.0354939	1
IMAGE:884799	223507 SIP Siah-interacting protein Hs.27258 AA629849	1	171711366	171711594	142	15	1	1.0819	0.421531	0.000397888	0.00271197	1	0.326293	0.00562682	0.0316031	1	0.227892	0.00504609	0.0291503	1
IMAGE:796309	120781 Homo sapiens mRNA; cDNA DKFZp762B195 (from clone DKFZp762B195) Hs.356766 AA459727	20	47338157	47339203	193	27	1	1.09513	0.414877	0.000400082	0.00272291	1	0.419739	0.000379424	0.00498948	1	0.287606	0.000477479	0.00586146	1
IMAGE:430171	98851 EST Hs.60374 AA010252	8	144195908	144206818	1962	23	#N/A	#N/A	0.435201	0.000401073	0.00272565	1	0.352804	0.00397378	0.0251582	1	0.243331	0.00404345	0.0249176	1
IMAGE:50762	111914 H17333	6	43116632	43116973	90	12	1	0.344141	0.424152	0.000407232	0.00276344	1	0.197425	0.0668248	0.172005	1	0.135644	0.0645407	0.165941	1
IMAGE:502200	111249 Homo sapiens mRNA; cDNA DKFZp564C1563 (from clone DKFZp564C1563) Hs.243901 AA125935	8	98800452	98806616	186	18	1	1.05708	0.413873	0.000413173	0.00279966	1	0.36202	0.00201708	0.0156069	1	0.243968	0.00253751	0.0180117	1
IMAGE:809894	103201 ACAS2 acetyl-Coenzyme A synthetase 2 (ADP forming) Hs.14779 AA455146	20	32972920	32979423	835	24	1	-0.670083	0.423399	0.000416985	0.00282032	1	0.377374	0.00170254	0.013751	1	0.258046	0.00194287	0.01524	1
IMAGE:447176	224320 ZNF3 zinc finger protein 3 (A8-51) Hs.20082 AA702978	7	99306964	99307310	699	7	#N/A	#N/A	0.430306	0.000417442	0.00282032	1	0.172798	0.0990098	0.226616	1	0.131993	0.0735075	0.182703	1
IMAGE:1374236	115604 RPS10 ribosomal protein S10 Hs.76230 AA828819	1	148343371	148343556	266	15	#N/A	#N/A	0.419909	0.000418873	0.00282587	1	0.343268	0.00375891	0.0241181	1	0.229397	0.00480374	0.0280973	1
IMAGE:196189	107636 CYB5 cytochrome b-5 Hs.83834 R91950	18	70071521	70110033	104	17	1	-1.10898	0.416578	0.000419702	0.00282734	1	0.439584	0.000223407	0.00354085	0.968917	0.301071	0.000303374	0.00417879	1
IMAGE:896914	225776 MRPS33 mitochondrial ribosomal protein S33 Hs.83006 AA779391	7	140159150	140159518	272	6	#N/A	#N/A	0.422905	0.000423517	0.00284889	1	0.359444	0.0027064	0.0188918	1	0.247436	0.00281512	0.0193292	1
IMAGE:1606321	307094 Homo sapiens, similar to hypothetical protein FLJ21240, clone MGC:39329 IMAGE:2959382, mRNA, complete cds Hs.355126 AA991211	19	59355644	59356468	1369	10	1	-0.842852	0.419382	0.000425897	0.00286074	1	0.339011	0.00416652	0.0259176	1	0.233164	0.00424205	0.0257303	1
IMAGE:810218	99647 ESTs, Weakly similar to unnamed protein product [H.sapiens] Hs.95835 AA464688	4	48728332	48735954	467	9	1	-0.4875	0.415824	0.000429871	0.00287308	1	0.255507	0.0235643	0.0834078	1	0.166576	0.0289169	0.0961015	1
IMAGE:1753346	317582 DAP3 death associated protein 3 Hs.159627 AI217911	1	152499872	152504853	3376	16	1	0.702626	0.415815	0.000429995	0.00287308	1	0.342986	0.00353223	0.0230068	1	0.24	0.00313701	0.0208757	1
IMAGE:1527297	220469 FLJ22548 hypothetical protein FLJ22548 similar to gene trap PAT 12 Hs.103267 AA917731	12	68492858	68495772	276	8	1	0.540763	0.418983	0.000431294	0.00287308	1	0.158978	0.112146	0.244954	1	0.107588	0.112268	0.242566	1
IMAGE:825282	223305 DKFZP586L0724 DKFZP586L0724 protein Hs.26761 AA504201	17	63164836	63170716	883	10	1	0.807121	0.425728	0.000431536	0.00287308	1	0.156648	0.119767	0.255194	1	0.1	0.133752	0.271803	1
IMAGE:325283	102871 ESTs Hs.34447 W48817	5	9603102	9603495	676	12	#N/A	#N/A	0.440288	0.000431599	0.00287308	1	0.33313	0.00709592	0.0374031	1	0.240028	0.00519609	0.02947	1
IMAGE:742595	108094 CDK5 cyclin-dependent kinase 5 Hs.166071 AA401479	7	150188549	150191890	52	7	1	-0.684216	0.412501	0.000431701	0.00287308	1	0.452199	0.000130268	0.00246073	0.571095	0.324411	9.71896e-05	0.0019291	0.427343
IMAGE:447404	221906 FLJ10569 hypothetical protein FLJ10569 Hs.5105 AA702327	8	19725663	19728330	9	19	1	0.756345	0.415662	0.000432079	0.00287308	1	0.510716	1.69008e-05	0.000592551	0.0760028	0.377018	8.79559e-06	0.000428484	0.0398792
IMAGE:504461	104678 KMO **kynurenine 3-monooxygenase (kynurenine 3-hydroxylase) Hs.107318 AA150060	1	238082955	238083632	57	9	#N/A	#N/A	0.421723	0.000439483	0.00291812	1	0.362823	0.00248409	0.0181186	1	0.24143	0.00345263	0.0222374	1
IMAGE:488301	109015 NCOR1 nuclear receptor co-repressor 1 Hs.144904 AA085748	1	224988792	224989405	2473	10	#N/A	#N/A	0.418206	0.000441977	0.00293047	1	0.32816	0.00538871	0.030525	1	0.245396	0.00280058	0.0192873	1
IMAGE:768246	110950 Homo sapiens cDNA FLJ30869 fis, clone FEBRA2004224 Hs.349611 AA424937	17	62236280	62237323	48	11	1	0.394482	0.414301	0.000451097	0.00298666	1	0.22379	0.0414951	0.124539	1	0.154521	0.0392315	0.118129	1
IMAGE:1505038	311743 FLJ20171 hypothetical protein FLJ20171 Hs.24743 AA906022	8	95787450	95787843	2574	18	1	0.409525	0.414217	0.000452301	0.00299036	1	0.363293	0.00210469	0.0160915	1	0.260442	0.00150901	0.0126976	1
IMAGE:755517	116515 SRCAP Snf2-related CBP activator protein Hs.87908 AA419061	16	30662634	30663100	611	9	#N/A	#N/A	0.41083	0.000455278	0.00300333	1	0.331818	0.00434593	0.0263836	1	0.223225	0.00517402	0.02947	1
IMAGE:293635	100173 HNRPA2B1 heterogeneous nuclear ribonucleoprotein A2/B1 Hs.232400 N63807	7	26008571	26010872	0	12	1	1.00113	0.417242	0.000455562	0.00300333	1	0.472048	8.3553e-05	0.00175765	0.368385	0.318119	0.000164565	0.00276948	0.716515
IMAGE:462983	222538 RECQL5 RecQ protein-like 5 Hs.33818 AA682447	17	71134528	71135020	271	10	1	-1.01068	0.42685	0.00046445	0.00305757	1	0.307435	0.0101785	0.0476303	1	0.213568	0.00947804	0.0450816	1
IMAGE:45623	221403 HSKM-B HSKM-B protein Hs.66170 H08423	1	210889364	210892808	35	10	1	0.519243	0.41005	0.00046669	0.00306796	1	0.29005	0.0112658	0.0511659	1	0.198462	0.0113171	0.0502679	1
IMAGE:742743	306886 Homo sapiens cDNA: FLJ21778 fis, clone HEP00201 Hs.283378 AA400157	4	37434821	37435534	493	11	1	-0.826337	0.409925	0.000468532	0.00307554	1	0.345247	0.00311597	0.0210214	1	0.239853	0.00293487	0.0198866	1
IMAGE:951928	101944 AA576330	3	198147341	198147486	357	13	1	0.830588	0.445316	0.000469656	0.00307554	1	0.356335	0.00493248	0.0286418	1	0.246972	0.00488011	0.0284081	1
IMAGE:134712	109914 Homo sapiens mRNA; cDNA DKFZp564D016 (from clone DKFZp564D016) Hs.14846 R28061	13	28984115	28984873	1147	12	1	0.562173	0.409837	0.000469837	0.00307554	1	0.259892	0.0208067	0.0767891	1	0.175504	0.0219074	0.0790237	1
IMAGE:588053	119171 Homo sapiens, Similar to hypothetical protein FLJ10134, clone MGC:13208 IMAGE:3841102, mRNA, complete cds Hs.283552 AA135001	11	129229715	129232516	1584	8	#N/A	#N/A	0.419336	0.000473425	0.00309388	1	0.38402	0.00142552	0.0122221	1	0.265223	0.00150069	0.0126544	1
IMAGE:788185	114707 TNFRSF10B tumor necrosis factor receptor superfamily, member 10b Hs.51233 AA453410	8	22935910	22956702	167	18	1	0.853319	0.415919	0.000474818	0.00309388	1	0.43758	0.00026647	0.00397814	1	0.303376	0.000307636	0.00421224	1
IMAGE:815783	309824 FLJ21168 hypothetical protein FLJ21168 Hs.288106 AA485037	1	115028187	115035175	70	6	1	0.648668	0.412645	0.000475255	0.00309388	1	0.252436	0.0249569	0.0869078	1	0.164294	0.030675	0.100045	1
IMAGE:755459	222789 ESTs Hs.126063 AA423823	8	143349756	143350116	1744	25	#N/A	#N/A	0.426096	0.000475313	0.00309388	1	0.270563	0.0210478	0.0774319	1	0.191075	0.0178964	0.068963	1
IMAGE:2109664	318357 DNMT3A DNA (cytosine-5-)-methyltransferase 3 alpha Hs.241565 AI392759	2	25368686	25371519	116	5	1	0.625304	0.437032	0.000476187	0.00309522	1	0.247722	0.0355214	0.110479	1	0.165324	0.0387838	0.117315	1
IMAGE:198582	112478 ESTs Hs.268967 R94727	3	33862584	33863010	2504	9	#N/A	#N/A	0.419089	0.000477063	0.00309656	1	0.163383	0.107805	0.239089	1	0.114923	0.0992425	0.223213	1
IMAGE:358936	118240 ESTs, Weakly similar to CGHU1S collagen alpha 1(I) chain precursor [H.sapiens] Hs.323445 W92232	9	137361907	137362766	956	15	#N/A	#N/A	0.415622	0.000479233	0.00310629	1	0.290806	0.0122596	0.0533512	1	0.202324	0.0111852	0.0499181	1
IMAGE:825327	220397 Homo sapiens cDNA FLJ14105 fis, clone MAMMA1001202 Hs.288967 AA504479	1	151954956	151958392	3880	14	#N/A	#N/A	0.415274	0.000484467	0.00313582	1	0.383687	0.00132011	0.0117982	1	0.264815	0.00139728	0.0121782	1
IMAGE:284261	223954 MDS030 uncharacterized hematopoietic stem/progenitor cells protein MDS030 Hs.181385 N52185	9	5347972	5348288	525	17	#N/A	#N/A	0.411823	0.000487671	0.00315215	1	0.373038	0.00162397	0.013457	1	0.245826	0.00255952	0.0181123	1
IMAGE:752631	109661 FGFR3 fibroblast growth factor receptor 3 (achondroplasia, thanatophoric dwarfism) Hs.1420 AA417654	4	1777016	1777727	93	13	#N/A	#N/A	0.408595	0.00048864	0.00315401	1	0.440401	0.000194272	0.00322875	0.845279	0.317436	0.000133127	0.00235158	0.581368
IMAGE:1631830	310667 MGC2463 hypothetical protein MGC2463 Hs.323634 AI004179	7	99463268	99463755	542	6	#N/A	#N/A	0.418248	0.000489659	0.00315619	1	0.335467	0.00484376	0.0283174	1	0.24143	0.00345263	0.0222374	1
IMAGE:42313	104649 PHB prohibitin Hs.75323 R60946	17	44836412	44845654	354	11	1	0.401932	0.408417	0.000491392	0.00316295	1	0.196081	0.0632125	0.165988	1	0.146381	0.0463485	0.132736	1
IMAGE:589967	105336 EZFIT endothelial zinc finger protein induced by tumor necrosis factor alpha Hs.301431 AA147769	19	61826429	61827364	647	10	#N/A	#N/A	0.451925	0.000492834	0.00316783	1	0.233025	0.0516469	0.143989	1	0.162363	0.0480834	0.136696	1
IMAGE:730741	102579 LOC51110 CGI-83 protein Hs.118554 AA435999	8	71712340	71732643	1246	20	1	1.02593	0.40791	0.000499288	0.00320486	1	0.349018	0.00283055	0.019438	1	0.240403	0.00287872	0.0196211	1
IMAGE:809720	108824 CENPB centromere protein B (80kD) Hs.85004 AA455480	20	3712497	3712930	15	19	#N/A	#N/A	0.417542	0.000500454	0.0032079	1	0.44436	0.000240187	0.00368932	1	0.315266	0.000209725	0.00330139	0.909158
IMAGE:1687976	317604 SIL1 endoplasmic reticulum chaperone SIL1, homolog of yeast Hs.297875 AI093908	5	138406219	138491443	800	7	#N/A	#N/A	0.431563	0.000501394	0.00320948	1	0.376245	0.00244107	0.0179738	1	0.274815	0.00152519	0.0127872	1
IMAGE:587728	100068 ESTs Hs.149089 AA130408	7	93083757	93084390	47	7	#N/A	#N/A	0.435076	0.00050493	0.00322676	1	0.115061	0.203044	0.35921	1	0.0750354	0.211547	0.369449	1
IMAGE:744374	120652 DKFZP564D166 putative ankyrin-repeat containing protein Hs.4996 AA621188	17	58858351	58858799	833	12	1	0.405014	0.413908	0.000505488	0.00322676	1	0.256933	0.0238782	0.0842289	1	0.185731	0.01801	0.0692395	1
IMAGE:773483	107981 MRPS28 mitochondrial ribosomal protein S28 Hs.55097 AA427901	8	80993649	81105026	61	18	1	0.477552	0.407318	0.000508676	0.00324263	1	0.439246	0.00020191	0.00330191	0.877502	0.320785	0.000114546	0.00217052	0.502285
IMAGE:745192	221848 BRPF3 bromodomain and PHD finger containing, 3 Hs.246795 AA626847	6	36308253	36308544	65	10	#N/A	#N/A	0.410276	0.000511843	0.00325583	1	0.351812	0.00283086	0.019438	1	0.253213	0.00196595	0.0152658	1
IMAGE:259462	102556 C20orf155 chromosome 20 open reading frame 155 Hs.3569 N29545	20	5965718	5966039	125	20	#N/A	#N/A	0.407023	0.000513402	0.00325583	1	0.334626	0.00405948	0.0254717	1	0.226286	0.00467293	0.0275144	1
IMAGE:1486770	310376 FLJ10569 hypothetical protein FLJ10569 Hs.5105 AA912075	8	19725120	19725855	11	19	1	0.753707	0.420065	0.000513959	0.00325583	1	0.441392	0.00029594	0.0042275	1	0.3118	0.000272779	0.00402044	1
IMAGE:813631	112445 TM7SF3 seven transmembrane protein TM7SF3 Hs.10071 AA447739	12	27017838	27024808	295	10	1	0.439554	0.410133	0.000514117	0.00325583	1	0.329517	0.00489808	0.0285855	1	0.225021	0.00519573	0.02947	1
IMAGE:814576	115941 ZFP36L2 zinc finger protein 36, C3H type-like 2 Hs.78909 AA480880	2	43362834	43363539	623	7	#N/A	#N/A	0.413353	0.000514263	0.00325583	1	0.485898	5.074e-05	0.00123592	0.225235	0.330976	9.33483e-05	0.00189822	0.411106
IMAGE:428223	103458 MAPRE1 microtubule-associated protein, RP/EB family, member 1 Hs.234279 AA001749	20	30900368	30901663	471	20	1	0.792361	0.41914	0.000528687	0.00334257	1	0.521504	1.76491e-05	0.000609552	0.0793326	0.377576	1.41532e-05	0.000524008	0.063746
IMAGE:502774	223247 FLJ20623 hypothetical protein FLJ20623 Hs.27337 AA137197	13	113251825	113252508	779	13	#N/A	#N/A	0.415685	0.000529895	0.00334564	1	0.286562	0.0140559	0.058763	1	0.185706	0.0188602	0.0710789	1
IMAGE:786067	109366 CDC25B cell division cycle 25B Hs.153752 AA448659	20	3733819	3734757	0	21	1	0.6993	0.412053	0.000535358	0.00337553	1	0.430405	0.000334775	0.00458384	1	0.280057	0.000784678	0.00829108	1
IMAGE:809961	112010 SACM2L SAC2 suppressor of actin mutations 2-like (yeast) Hs.169407 AA454836	6	33326033	33342369	514	11	#N/A	#N/A	0.411673	0.000541681	0.00341074	1	0.25503	0.0247307	0.0862499	1	0.156986	0.0381806	0.116328	1
IMAGE:1631649	317223 CSNK2B casein kinase 2, beta polypeptide Hs.165843 AA994790	6	31744923	31745821	91	12	1	0.355143	0.411608	0.000542757	0.00341288	1	0.348321	0.00331996	0.0221962	1	0.236828	0.0037528	0.0235338	1
IMAGE:380620	119087 PSEN2 presenilin 2 (Alzheimer disease 4) Hs.25363 AA056325	1	223378276	223383485	865	10	#N/A	#N/A	0.405129	0.000544736	0.00341889	1	0.327637	0.00480732	0.0282338	1	0.22299	0.00521424	0.0295367	1
IMAGE:277346	220454 C1GALT1 core 1 UDP-galactose:N-acetylgalactosamine-alpha-R beta 1,3-galactosyltransferase Hs.46744 N47633	7	7051269	7057005	32	12	1	0.581318	0.405102	0.000545191	0.00341889	1	0.315964	0.00633104	0.0346371	1	0.214267	0.0069257	0.0362174	1
IMAGE:109310	110285 HAAO 3-hydroxyanthranilate 3,4-dioxygenase Hs.108441 T80846	2	42905895	42906186	1080	7	#N/A	#N/A	0.408033	0.000548793	0.00343683	1	0.289235	0.0120468	0.0529466	1	0.206141	0.00944929	0.0449911	1
IMAGE:1046542	114357 MSH5 mutS homolog 5 (E. coli) Hs.112193 AA621155	6	31837644	31838480	184	11	1	0.394995	0.421207	0.000551516	0.00344907	1	0.316673	0.00837289	0.0413398	1	0.224875	0.006744	0.0354939	1
IMAGE:509610	102467 SGK2 serum/glucocorticoid regulated kinase 2 Hs.62863 AA045601	20	41632678	41647681	138	20	1	-1.21304	0.439815	0.00055224	0.00344907	1	0.289532	0.0188424	0.0720012	1	0.216686	0.0116858	0.0514086	1
IMAGE:46248	312924 ADPRT ADP-ribosyltransferase (NAD+; poly (ADP-ribose) polymerase) Hs.177766 H09923	1	222859475	222862713	345	10	1	0.912292	0.407661	0.000555145	0.00346255	1	0.371364	0.00169858	0.013751	1	0.243155	0.00281117	0.0193292	1
IMAGE:281039	105147 FABP5 fatty acid binding protein 5 (psoriasis-associated) Hs.153179 N47716	8	82358163	82359932	82	19	#N/A	#N/A	0.404128	0.000561982	0.00350047	1	0.425231	0.000318862	0.00439195	1	0.292153	0.000395828	0.00510276	1
IMAGE:687551	117170 Homo sapiens, clone IMAGE:4996134, mRNA, partial cds Hs.355705 AA234519	3	67508493	67508970	231	9	1	-0.49115	0.406589	0.000573836	0.00356951	1	0.348688	0.0030652	0.0207697	1	0.235488	0.00366222	0.023154	1
IMAGE:754451	308336 KIAA0934 KIAA0934 protein Hs.227716 AA410299	10	311431	312036	64	11	#N/A	#N/A	0.430415	0.000579782	0.0035924	1	0.292358	0.0161442	0.0644654	1	0.205955	0.0139482	0.0576876	1
IMAGE:758293	112654 FLJ10773 likely ortholog of mouse NPC derived proline rich protein 1 Hs.14838 AA401264	1	221989071	221990363	526	10	#N/A	#N/A	0.403089	0.000580409	0.0035924	1	0.352849	0.00256515	0.0182991	1	0.23998	0.00292177	0.0198269	1
IMAGE:415089	106442 NEK2 NIMA (never in mitosis gene a)-related kinase 2 Hs.153704 W93379	1	208224845	208228939	245	9	1	0.792177	0.419503	0.000580554	0.0035924	1	0.422419	0.000585667	0.00677617	1	0.291288	0.000686483	0.00750829	1
IMAGE:745495	221149 FLJ22530 hypothetical protein FLJ22530 Hs.14570 AA625991	1	143990906	143992259	1040	13	#N/A	#N/A	0.403077	0.000580621	0.0035924	1	0.351161	0.00267929	0.0188424	1	0.250465	0.00200827	0.015439	1
IMAGE:357117	120433 FLJ13194 hypothetical protein FLJ13194 Hs.288932 W93520	3	114921958	114922477	503	9	1	0.709563	0.40255	0.000590187	0.00364671	1	0.360115	0.00212062	0.0161418	1	0.241381	0.00278122	0.0192399	1
IMAGE:1910785	315803 ATP11A ATPase, Class VI, type 11A Hs.29189 AI350153	13	112586319	112586727	200	15	1	0.993284	0.422366	0.000592227	0.00365214	1	0.351154	0.00412945	0.0258258	1	0.229894	0.00617187	0.0334466	1
IMAGE:364324	107273 HTCD37 TcD37 homolog Hs.78524 AA022472	1	147820638	147821262	256	15	1	0.439728	0.412019	0.000592643	0.00365214	1	0.487227	5.55096e-05	0.00129747	0.245963	0.349663	4.56906e-05	0.00114301	0.203049
IMAGE:41174	223786 FLJ21657 hypothetical protein FLJ21657 Hs.26498 R56106	5	43481184	43482876	2162	16	1	0.408128	0.405359	0.000595981	0.00366392	1	0.177652	0.0851522	0.203872	1	0.12435	0.0783751	0.19151	1
IMAGE:1883559	319580 FST follistatin Hs.9914 AI214697	5	52818292	52818721	546	9	#N/A	#N/A	0.433243	0.000596713	0.00366392	1	0.434167	0.000642332	0.00716316	1	0.298801	0.000793214	0.00836217	1
IMAGE:340630	113841 MAP3K8 **mitogen-activated protein kinase kinase kinase 8 Hs.248 W56189	10	30763194	30768399	153	10	1	0.709361	0.405307	0.00059693	0.00366392	1	0.363117	0.00211495	0.0161252	1	0.224295	0.0053208	0.0299206	1
IMAGE:1553723	307602 SIM2 single-minded homolog 2 (Drosophila) Hs.27311 AA983560	21	37043673	37044074	295	8	#N/A	#N/A	0.429051	0.000603484	0.00369924	1	0.33456	0.00688441	0.0365615	1	0.217164	0.0102137	0.0469915	1
IMAGE:856388	224175 LANP-L lecuine-rich acidic protein-like protein Hs.71331 AA774678	1	147003962	147004352	1073	15	1	1.25513	0.404756	0.000607119	0.00371533	1	0.377744	0.00142872	0.0122221	1	0.251576	0.0020855	0.0157475	1
IMAGE:1696757	313178 KIAA1165 hypothetical protein KIAA1165 Hs.30340 AI095572	13	79024754	79025058	1126	14	1	0.503458	0.411191	0.000607715	0.00371533	1	0.384622	0.00140205	0.0121088	1	0.270919	0.0012174	0.0110664	1
IMAGE:469954	106729 PRKCA protein kinase C, alpha Hs.169449 AA029890	17	61729446	62113774	2	11	1	0.44295	0.414231	0.000613427	0.00374531	1	0.258795	0.0250305	0.0870988	1	0.189264	0.0179255	0.0690178	1
IMAGE:246800	116235 FLJ10803 hypothetical protein FLJ10803 Hs.8173 N59078	7	43452095	43463555	404	9	1	0.438948	0.403961	0.000622092	0.0037932	1	0.191477	0.0695138	0.17664	1	0.149973	0.0438294	0.127895	1
IMAGE:486538	226285 FLJ10326 hypothetical protein FLJ10326 Hs.262823 AA042812	1	216688553	216709778	1110	8	1	0.8717	0.41014	0.000627342	0.00382018	1	0.34345	0.00400874	0.0252758	1	0.214223	0.00826597	0.0406967	1
IMAGE:731168	119189 SUV39H2 suppressor of variegation 3-9 (Drosophila) homolog 2; hypothetical protein FLJ23414 Hs.85567 AA417340	10	14978454	14979733	488	8	#N/A	#N/A	0.416424	0.000636529	0.00387103	1	0.245924	0.0326765	0.104151	1	0.169236	0.0314898	0.102055	1
IMAGE:1501914	118757 P4HB **procollagen-proline, 2-oxoglutarate 4-dioxygenase (proline 4-hydroxylase), beta polypeptide (protein disulfide isomerase; thyroid hormone binding protein p55) Hs.75655 AA886421	17	77394331	77394978	192	8	1	-0.520909	0.412424	0.000647573	0.00393303	1	0.27821	0.0173936	0.0682185	1	0.182424	0.0215481	0.0782768	1
IMAGE:488584	108329 Homo sapiens cDNA: FLJ23332 fis, clone HEP12754 Hs.28794 AA044814	10	120435470	120444723	150	5	1	0.553614	0.402172	0.000656983	0.00398495	1	0.256776	0.0230071	0.0818795	1	0.175343	0.0229238	0.0817976	1
IMAGE:815535	104687 TCOF1 Treacher Collins-Franceschetti syndrome 1 Hs.301266 AA456894	5	149751692	149756599	263	7	1	0.920287	0.401618	0.000668135	0.00404729	1	0.306013	0.00839559	0.0413789	1	0.216856	0.00676439	0.0354939	1
IMAGE:462806	226207 LSS lanosterol synthase (2,3-oxidosqualene-lanosterol cyclase) Hs.93199 AA705277	21	46432482	46432947	400	11	#N/A	#N/A	0.425232	0.000674582	0.004081	1	0.260102	0.0288576	0.095587	1	0.177171	0.0292821	0.0969367	1
IMAGE:505491	108409 PTTG1IP pituitary tumor-transforming 1 interacting protein Hs.111126 AA147452	21	45095312	45095914	46	12	#N/A	#N/A	0.398135	0.000675951	0.00408394	1	0.212268	0.0488114	0.139064	1	0.155927	0.0366469	0.113448	1
IMAGE:151745	99394 Homo sapiens cDNA: FLJ22044 fis, clone HEP09141 Hs.6994 H04181	3	197792759	197799509	708	13	1	0.896735	0.403977	0.00068478	0.00413129	1	0.402929	0.0007673	0.00801595	1	0.277951	0.000851182	0.00865774	1
IMAGE:1897431	316743 Homo sapiens cDNA FLJ11941 fis, clone HEMBB1000649 Hs.124106 AI301573	17	31175372	31175805	270	8	#N/A	#N/A	0.397672	0.000685572	0.00413129	1	0.248867	0.0256646	0.0888374	1	0.16702	0.0275296	0.0928152	1
IMAGE:754474	110241 **ESTs, Weakly similar to ALU7_HUMAN ALU SUBFAMILY SQ SEQUENCE CONTAMINATION WARNING ENTRY [H.sapiens] Hs.28890 AA410310	16	19035315	19040452	468	11	1	0.437975	0.397352	0.000692288	0.00416633	1	0.213925	0.0474903	0.136422	1	0.143199	0.0500063	0.139836	1
IMAGE:47665	103517 C1orf2 chromosome 1 open reading frame 2 Hs.19554 H11464	1	152029712	152031338	3847	16	1	0.444196	0.397222	0.000695015	0.00417731	1	0.246924	0.0266079	0.0908641	1	0.16034	0.0327608	0.105509	1
IMAGE:725364	221247 PVRL2 poliovirus receptor-related 2 (herpesvirus entry mediator B) Hs.183986 AA291972	19	50083429	50084319	357	12	#N/A	#N/A	0.399956	0.000702628	0.00421759	1	0.382252	0.0012612	0.0115352	1	0.271335	0.00100097	0.00955152	1
IMAGE:1667470	312910 DHCR24 24-dehydrocholesterol reductase Hs.75616 AI057612	1	55029929	55030438	149	5	#N/A	#N/A	0.420096	0.000703781	0.00421904	1	0.310357	0.0107376	0.0495394	1	0.221998	0.00835042	0.0409076	1
IMAGE:784279	308039 OXR1 oxidation resistance 1 Hs.169111 AA447498	8	107807552	107833268	2670	21	1	0.52248	0.406101	0.000708135	0.00423965	1	0.281808	0.0154624	0.0625525	1	0.204693	0.0110013	0.0493354	1
IMAGE:486710	224478 KMO kynurenine 3-monooxygenase (kynurenine 3-hydroxylase) Hs.107318 AA044326	1	238082548	238083561	57	9	#N/A	#N/A	0.396526	0.000709883	0.00424463	1	0.393712	0.000834097	0.00857178	1	0.283369	0.000567363	0.00651903	1
IMAGE:489047	113518 MGC15437 nm23-phosphorylated unknown substrate Hs.55067 AA047189	11	122170671	122185826	520	5	1	0.776259	0.41263	0.000712109	0.00425244	1	0.391139	0.0014024	0.0121088	1	0.280515	0.00102838	0.00975274	1
IMAGE:1069937	110266 PILR(BETA) paired immunoglobulin-like receptor beta Hs.349256 AA599665	7	99595901	99597077	410	6	1	0.524304	0.423309	0.000713128	0.00425304	1	0.173456	0.104483	0.234384	1	0.121404	0.0974719	0.221127	1
IMAGE:239568	226202 ANXA9 annexin A9 Hs.279928 H81304	1	147767623	147781182	303	13	1	0.413681	0.426775	0.000719262	0.0042841	1	0.498871	8.72831e-05	0.00180434	0.384569	0.340364	0.000160508	0.0027333	0.699494
IMAGE:809739	101840 RILP rab interacting lysosomal protein Hs.17893 AA454719	17	1496196	1497036	208	7	1	-0.741907	0.415025	0.000735136	0.00437302	1	0.342886	0.00499824	0.0288787	1	0.253008	0.0029459	0.0199181	1
IMAGE:469412	108166 FH fumarate hydratase Hs.75653 AA026917	1	237987170	238003018	31	9	#N/A	#N/A	0.398289	0.00073884	0.00438941	1	0.397144	0.000826687	0.00852095	1	0.269768	0.00106281	0.00999733	1
IMAGE:815771	313755 C7orf2 chromosome 7 open reading frame 2 Hs.107537 AA485032	7	155975108	155975604	970	9	#N/A	#N/A	0.414605	0.000744173	0.00441533	1	0.42403	0.000620485	0.00697422	1	0.302834	0.000490284	0.00592437	1
IMAGE:429387	236853 CHN2 chimerin (chimaerin) 2 Hs.286055 AA007394	7	29326096	29327184	16	12	#N/A	#N/A	0.407697	0.00074511	0.00441533	1	0.29545	0.0123431	0.0534261	1	0.201518	0.0127253	0.0546313	1
IMAGE:155575	119557 Homo sapiens, clone MGC:11072 IMAGE:3688606, mRNA, complete cds Hs.348355 R71689	20	34281291	34281670	1126	25	#N/A	#N/A	0.401054	0.000747474	0.0044195	1	0.387862	0.00117662	0.0109787	1	0.276175	0.000911287	0.0090034	1
IMAGE:278531	222406 COX6C cytochrome c oxidase subunit VIc Hs.351875 N66158	8	100959269	100969024	246	17	1	0.434442	0.397891	0.000747724	0.0044195	1	0.422022	0.000391376	0.00508789	1	0.302333	0.000287701	0.00408988	1
IMAGE:838504	102630 SMBP SM-11044 binding protein Hs.8203 AA457529	10	98270421	98277244	186	11	#N/A	#N/A	0.394556	0.000753529	0.00444813	1	0.359039	0.0021821	0.0164309	1	0.260801	0.00136961	0.0120505	1
IMAGE:1933979	308307 STX6 syntaxin 6 Hs.157144 AI339089	1	177694168	177706257	1335	12	1	0.466783	0.407167	0.000756813	0.00446182	1	0.37011	0.00223155	0.0167656	1	0.244688	0.0033321	0.021781	1
IMAGE:855864	110129 PTK2 PTK2 protein tyrosine kinase 2 Hs.740 AA630298	8	141780191	141822605	195	26	1	0.614576	0.400493	0.000760083	0.00447481	1	0.368646	0.00197654	0.0153997	1	0.260772	0.00162085	0.0133475	1
IMAGE:770462	113308 CPZ carboxypeptidase Z Hs.78068 AA427724	4	8727095	8739550	637	12	1	0.9155	0.403679	0.00076095	0.00447481	1	0.36323	0.00245838	0.0179738	1	0.251024	0.00248691	0.0178164	1
IMAGE:825718	226486 EIF3S10 eukaryotic translation initiation factor 3, subunit 10 (theta, 150/170kD) Hs.198899 AA504824	10	120890477	120913698	79	5	1	0.352691	0.400339	0.000763595	0.00448101	1	0.16022	0.110357	0.242513	1	0.128046	0.0741589	0.184025	1
IMAGE:1536240	220752 HPS3 Hermansky-Pudlak syndrome 3 Hs.282804 AA918982	3	150372985	150373477	83	13	1	0.555786	0.394101	0.00076394	0.00448101	1	0.35083	0.00270195	0.0188892	1	0.233016	0.00372036	0.0234102	1
IMAGE:878130	101290 SMT3H2 SMT3 suppressor of mif two 3 homolog 2 (yeast) Hs.180139 AA775415	17	70675621	70676093	103	10	1	0.441933	0.400266	0.000765234	0.00448291	1	0.0557895	0.335544	0.502184	1	0.0317462	0.360029	0.526728	1
IMAGE:275634	119743 FANCD2 Fanconi anemia, complementation group D2 Hs.15607 R92899	3	10105143	10115967	48	6	#N/A	#N/A	0.413103	0.000777312	0.00454792	1	0.336501	0.00577462	0.0322376	1	0.23265	0.00566804	0.0314529	1
IMAGE:175727	105606 TNFRSF12 tumor necrosis factor receptor superfamily, member 12 (translocating chain-association membrane protein) Hs.180338 H41522	1	6458765	6459871	165	8	1	0.6086	0.399665	0.000779051	0.00455233	1	0.249823	0.0272185	0.0919468	1	0.158029	0.0372134	0.114587	1
IMAGE:1925681	314694 HSKM-B HSKM-B protein Hs.66170 AI343937	1	210842997	210880628	64	10	1	0.679715	0.399502	0.000782827	0.00456863	1	0.312955	0.00761617	0.0389477	1	0.215681	0.00744985	0.0381393	1
IMAGE:795531	108084 ADRM1 **adhesion regulating molecule 1 Hs.90107 AA459658	20	60313880	60315438	1131	21	1	0.704869	0.396096	0.000789021	0.00459898	1	0.328869	0.0049724	0.028798	1	0.231234	0.0042283	0.0257116	1
IMAGE:1055146	226994 ESTs Hs.112981 AA621364	8	121132547	121132998	2252	22	1	-0.655468	0.395765	0.000796843	0.00463873	1	0.379905	0.00134606	0.0118339	1	0.253491	0.00194632	0.0152412	1
IMAGE:147447	114965 JAM1 junctional adhesion molecule 1 Hs.286218 R81173	1	157780048	157780527	309	12	#N/A	#N/A	0.408732	0.000798076	0.00464007	1	0.391573	0.00138671	0.0120633	1	0.280691	0.00102172	0.0097095	1
IMAGE:428936	105760 DDEF1 development and differentiation enhancing factor 1 Hs.10669 AA004862	8	131135247	131139492	11	30	1	0.888995	0.392598	0.000799266	0.00464116	1	0.383157	0.00112929	0.010666	1	0.249603	0.00207217	0.0157213	1
IMAGE:841141	118377 TMEPAI transmembrane, prostate androgen induced RNA Hs.83883 AA486591	20	55659558	55660032	86	22	1	1.45195	0.39549	0.000803416	0.00465941	1	0.3176	0.00646527	0.0350777	1	0.215536	0.00705379	0.0366385	1
IMAGE:51582	106357 LMO7 LIM domain only 7 Hs.5978 H22825	13	75321246	75325388	257	16	#N/A	#N/A	0.395074	0.000813423	0.00471154	1	0.46534	9.3131e-05	0.00189872	0.409963	0.335431	6.67614e-05	0.00147833	0.295085
IMAGE:740027	117288 TSNAX translin-associated factor X Hs.96247 AA477103	1	227971021	228008209	811	10	1	0.749613	0.398011	0.000818172	0.00473096	1	0.379099	0.00149586	0.0127024	1	0.244263	0.00291258	0.0197936	1
IMAGE:298560	108402 AKR1C2 **aldo-keto reductase family 1, member C2 (dihydrodiol dehydrogenase 2; bile acid binding protein; 3-alpha hydroxysteroid dehydrogenase, type III) Hs.201967 N74260	10	4995622	5010157	666	10	1	-1.39793	0.404479	0.00081882	0.00473096	1	0.466479	0.000130976	0.00246405	0.574068	0.326756	0.000145511	0.00252219	0.634718
IMAGE:1035759	226612 TSGA14 testis specific, 14 Hs.27027 AA629116	7	129630327	129630552	72	5	#N/A	#N/A	0.411227	0.000820583	0.00473523	1	0.396726	0.00132298	0.0117982	1	0.289431	0.000815882	0.00846615	1
IMAGE:703838	225971 C8orf1 chromosome 8 open reading frame 1 Hs.40539 AA278836	8	90990966	91002686	2001	15	1	1.14099	0.410958	0.000826961	0.0047661	1	0.298168	0.0129887	0.0556077	1	0.2108	0.0108852	0.0491176	1
IMAGE:1500000	223681 H2BFB H2B histone family, member B Hs.180779 AA885642	6	26266341	26266747	65	9	#N/A	#N/A	0.405912	0.000865916	0.00498218	1	0.349479	0.00399601	0.0252299	1	0.233929	0.00508357	0.0292495	1
IMAGE:128306	163264 CYP3A7 cytochrome P450, subfamily IIIA, polypeptide 7 Hs.172323 R09895	7	98958039	98959816	891	9	1	-1.72387	0.399255	0.000866607	0.00498218	1	0.152787	0.123606	0.260331	1	0.101844	0.12724	0.263738	1
IMAGE:1842604	315175 H4FJ H4 histone family, member J Hs.240135 AI221390	6	26313849	26314243	112	7	#N/A	#N/A	0.419944	0.000872701	0.00501099	1	0.447365	0.000440332	0.00553765	1	0.306463	0.000598932	0.00672781	1
IMAGE:1751399	309377 DSG2 desmoglein 2 Hs.348710 AI187310	18	27379476	27384319	656	10	#N/A	#N/A	0.431208	0.000884953	0.00507505	1	0.336487	0.00864524	0.0423837	1	0.229575	0.00932519	0.0445377	1
IMAGE:1175007	119911 TNFRSF10D tumor necrosis factor receptor superfamily, member 10d, decoy with truncated death domain Hs.129844 AA812408	8	23051127	23077465	193	18	1	0.87173	0.419318	0.000888112	0.00508686	1	0.433341	0.000657041	0.00723996	1	0.308589	0.000553419	0.00645144	1
IMAGE:770216	112584 BAT8 HLA-B associated transcript 8 Hs.75196 AA434117	6	31955519	31956021	302	12	1	0.38387	0.39517	0.000889523	0.00508865	1	0.375351	0.00165487	0.0135654	1	0.255453	0.00196462	0.0152658	1
IMAGE:489407	99124 ABCB10 ATP-binding cassette, sub-family B (MDR/TAP), member 10 Hs.1710 AA045640	1	225959361	225960169	2841	9	1	0.553127	0.394164	0.00091609	0.00523416	1	0.413411	0.000563155	0.00656467	1	0.281994	0.000727765	0.00785104	1
IMAGE:1926246	319232 ESTs Hs.118913 AI346038	13	46224621	46225177	1232	8	1	0.379073	0.394064	0.000918778	0.00524304	1	0.485196	5.2051e-05	0.00124192	0.230898	0.330976	9.33483e-05	0.00189822	0.411106
IMAGE:788180	120277 AMACR alpha-methylacyl-CoA racemase Hs.128749 AA453310	5	34024151	34034653	292	16	#N/A	#N/A	0.393653	0.00092987	0.00529441	1	0.391941	0.00104972	0.0101211	1	0.282154	0.000723235	0.00783871	1
IMAGE:1500387	110094 EPC1 enhancer of polycomb 1 Hs.129998 AA885860	10	32621509	32707550	1686	11	#N/A	#N/A	0.387508	0.000930067	0.00529441	1	0.288373	0.0116717	0.0520389	1	0.214267	0.00692575	0.0362174	1
IMAGE:2019426	307722 BIT brain-immunoglobulin-like molecule with tyrosine-based activation motifs Hs.156114 AI369331	20	1866657	1867042	58	19	1	0.871354	0.402929	0.000943268	0.00536296	1	0.396545	0.00121241	0.0112445	1	0.280152	0.00104225	0.0098641	1
IMAGE:1565623	316661 DYRK2 dual-specificity tyrosine-(Y)-phosphorylation regulated kinase 2 Hs.173135 AI167261	12	66344085	66344529	362	7	#N/A	#N/A	0.399384	0.000948949	0.00538864	1	0.0469796	0.362712	0.527373	1	0.0242646	0.393944	0.558138	1
IMAGE:268148	221950 TRIM4 tripartite motif-containing 4 Hs.65736 N27415	7	99133173	99161416	859	5	#N/A	#N/A	0.409083	0.00096407	0.00546779	1	0.20963	0.062145	0.164159	1	0.147873	0.0554527	0.14938	1
IMAGE:1492287	224408 Homo sapiens cDNA FLJ11658 fis, clone HEMBA1004577 Hs.22660 AA888225	11	119605444	119605864	167	8	#N/A	#N/A	0.386048	0.000970959	0.00550012	1	0.367402	0.0017459	0.013963	1	0.247816	0.00221058	0.0164479	1
IMAGE:108395	103244 DLG5 discs, large (Drosophila) homolog 5 Hs.170290 T77840	10	79220593	79220990	300	6	1	0.457698	0.40857	0.00097807	0.00553363	1	0.115829	0.199238	0.35544	1	0.0623103	0.250877	0.414813	1
IMAGE:203846	116098 FLJ22060 hypothetical protein FLJ22060 Hs.29403 H56147	17	55040150	55040477	66	8	1	0.419737	0.404903	0.00098268	0.00555292	1	0.239742	0.0376123	0.115507	1	0.165962	0.0354333	0.110801	1
IMAGE:257955	226424 NUP107 nuclear pore complex protein Hs.236204 N30751	12	67421889	67422732	66	8	1	1.02158	0.388042	0.00100056	0.00564704	1	0.288276	0.0122895	0.0533512	1	0.193479	0.0137861	0.0574806	1
IMAGE:1435273	221083 ESTs Hs.125179 AA857705	4	49024714	49025123	760	8	#N/A	#N/A	0.393609	0.00102045	0.00575233	1	0.315039	0.00770598	0.0392767	1	0.215916	0.00784826	0.0394474	1
IMAGE:645184	226944 PSMA4 proteasome (prosome, macropain) subunit, alpha type, 4 Hs.251531 AA206497	15	76619880	76628587	293	5	1	0.667834	0.384196	0.00102514	0.00577171	1	0.20139	0.058183	0.156954	1	0.128913	0.0693423	0.174771	1
IMAGE:278523	220243 SLMAP sarcolemma associated protein Hs.4007 N66156	3	57889425	57890645	520	10	#N/A	#N/A	0.386773	0.00103817	0.00583797	1	0.31078	0.00754675	0.0386782	1	0.22685	0.00489223	0.0284081	1
IMAGE:593840	105868 DKFZP564K1964 DKFZP564K1964 protein Hs.3447 AA166810	17	28292461	28293033	21	6	#N/A	#N/A	0.386518	0.00104585	0.00586963	1	0.269381	0.0180385	0.0699766	1	0.193478	0.0137864	0.0574806	1
IMAGE:289599	226258 KIAA0853 KIAA0853 protein Hs.136102 N62788	13	45460980	45475473	712	11	1	0.597017	0.383495	0.00104634	0.00586963	1	0.333447	0.00417611	0.0259424	1	0.211447	0.0075765	0.0386037	1
IMAGE:2012454	316876 Homo sapiens, clone IMAGE:4391536, mRNA Hs.334534 AI358910	12	63394771	63395177	95	6	1	0.752979	0.386366	0.00105047	0.00588569	1	0.178481	0.0841587	0.202016	1	0.136476	0.0600703	0.157958	1
IMAGE:50772	223141 MGC3251 hypothetical protein MGC3251 Hs.13467 H16803	7	37991189	38043251	87	11	1	0.682758	0.383254	0.00105371	0.00589097	1	0.336692	0.00385864	0.0246314	1	0.22924	0.0042309	0.0257116	1
IMAGE:510272	101727 HSPC163 HSPC163 protein Hs.108854 AA053139	1	220859409	220870425	590	11	1	0.413429	0.38322	0.00105478	0.00589097	1	0.256051	0.0224087	0.0803846	1	0.163352	0.0303084	0.0990946	1
IMAGE:897983	104327 KIAA0106 anti-oxidant protein 2 (non-selenium glutathione peroxidase, acidic calcium-independent phospholipase A2) Hs.120 AA598874	1	170189207	170189601	905	16	#N/A	#N/A	0.38621	0.00105523	0.00589097	1	0.287836	0.0124055	0.0536065	1	0.19726	0.0123396	0.0535627	1
IMAGE:250869	225012 Homo sapiens mRNA full length insert cDNA clone EUROIMAGE 1977059 Hs.351928 N23605	6	21706375	21706820	9	8	1	0.979949	0.394563	0.00108878	0.00607091	1	0.274565	0.0186511	0.0715732	1	0.199394	0.0135199	0.0567385	1
IMAGE:281125	106500 Homo sapiens cDNA FLJ12292 fis, clone MAMMA1001812 Hs.98613 N50948	10	126438421	126438771	226	10	1	0.535541	0.394448	0.00109232	0.00608336	1	0.342512	0.00439134	0.0265315	1	0.261161	0.00189074	0.0149579	1
IMAGE:898001	307761 AA598889	19	44062301	44062766	201	14	#N/A	#N/A	0.394353	0.00109527	0.00609242	1	0.311342	0.00885461	0.043136	1	0.228624	0.00562152	0.0312697	1
IMAGE:1556536	308481 SIRT7 sirtuin silent mating type information regulation 2 homolog 7 (S. cerevisiae) Hs.184447 AA935564	17	77463117	77463521	124	9	1	-0.501521	0.381717	0.00110191	0.00612199	1	0.410827	0.000500328	0.00609347	1	0.300027	0.000284331	0.00407394	1
IMAGE:280288	310038 Homo sapiens, Similar to pericentriolar material 1, clone MGC:8458 IMAGE:2821465, mRNA, complete cds Hs.315478 N47957	8	17824861	17857691	296	20	1	0.832535	0.384176	0.00111905	0.00620979	1	0.492615	3.42648e-05	0.000943915	0.152855	0.351072	3.19416e-05	0.000890518	0.142556
IMAGE:2028824	106949 DKFZP761I2123 **KIAA1886 protein Hs.77978 AI263023	7	44581203	44581532	298	9	#N/A	#N/A	0.393505	0.00112183	0.00621186	1	0.246135	0.0313476	0.101019	1	0.158008	0.0398835	0.119302	1
IMAGE:487882	221173 DKFZP761D0211 hypothetical protein DKFZp761D0211 Hs.322456 AA045465	16	255579	256096	3462	11	#N/A	#N/A	0.38109	0.00112211	0.00621186	1	0.400267	0.000687885	0.00743816	1	0.279587	0.000660533	0.00731327	1
IMAGE:815750	226534 FLJ22584 hypothetical protein FLJ22584 Hs.343551 AA485084	1	227348725	227355187	1449	10	#N/A	#N/A	0.38991	0.00113402	0.00627032	1	0.567642	2.09727e-06	0.000179744	0.00959502	0.376464	1.26404e-05	0.000483468	0.0569828
IMAGE:1631663	309894 LASP1 LIM and SH3 protein 1 Hs.334851 AA994796	17	34331170	34331545	807	14	#N/A	#N/A	0.386575	0.0011405	0.00629864	1	0.235924	0.0348425	0.109175	1	0.169453	0.0278774	0.0936941	1
IMAGE:594770	309949 FLJ13593 hypothetical protein FLJ13593 Hs.145807 AA172076	16	19417139	19417580	790	11	#N/A	#N/A	0.392809	0.00114405	0.00631069	1	0.399096	0.00103126	0.0100266	1	0.261213	0.00188733	0.0149565	1
IMAGE:49920	105956 PTDSS1 phosphatidylserine synthase 1 Hs.77329 H28984	8	97401646	97415951	1581	16	1	0.624373	0.392386	0.00115774	0.0063786	1	0.42353	0.000510385	0.00617489	1	0.2983	0.000470423	0.00581195	1
IMAGE:435076	115397 CENPF centromere protein F (350/400kD, mitosin) Hs.77204 AA701455	1	211225373	211225824	300	10	1	1.53443	0.379806	0.00116453	0.00640532	1	0.409563	0.000519966	0.00626668	1	0.297298	0.000319159	0.00431891	1
IMAGE:234444	114302 ESTs Hs.107987 H94812	1	210601134	210602698	324	9	1	0.794467	0.392153	0.00116536	0.00640532	1	0.28255	0.0159848	0.0640499	1	0.200182	0.0132201	0.0558238	1
IMAGE:730072	120772 LOC56270 hypothetical protein 628 Hs.181349 AA412266	17	78165740	78166302	497	9	1	0.422165	0.385497	0.00117607	0.0064565	1	0.144124	0.13553	0.277413	1	0.100369	0.128595	0.265804	1
IMAGE:878301	227071 ARF1GAP ADP-ribosylation factor 1 GTPase activating protein Hs.25584 AA670291	20	61390882	61391136	55	20	1	0.333314	0.388268	0.00118792	0.00651388	1	0.334303	0.00497805	0.028798	1	0.233881	0.00443644	0.0264245	1
IMAGE:810038	110414 SNX14 sorting nexin 14 Hs.46801 AA455271	8	145139328	145139571	1024	27	1	0.832194	0.378861	0.00119667	0.00655409	1	0.190916	0.0684624	0.174762	1	0.135557	0.0597324	0.157248	1
IMAGE:742679	108758 FLJ10261 hypothetical protein FLJ10261 Hs.26176 AA400086	11	69712087	69712797	248	5	#N/A	#N/A	0.384775	0.00120046	0.00656707	1	0.149939	0.126033	0.264166	1	0.107466	0.112531	0.243021	1
IMAGE:246449	117559 Homo sapiens, clone IMAGE:3882977, mRNA, partial cds Hs.350268 N53038	1	231049858	231050336	122	9	1	0.47246	0.381522	0.0012075	0.00659423	1	0.392741	0.000938818	0.00930375	1	0.27208	0.00097273	0.00934013	1
IMAGE:52949	120939 Homo sapiens cDNA FLJ32494 fis, clone SKNSH2000151 Hs.23213 H29336	20	34839258	34841128	567	26	1	0.4806	0.378525	0.00120828	0.00659423	1	0.210005	0.0506384	0.142171	1	0.148266	0.0442844	0.128656	1
IMAGE:783697	113293 BNIP3 BCL2/adenovirus E1B 19kD interacting protein 3 Hs.79428 AA446838	10	133631854	133636614	163	8	#N/A	#N/A	0.378294	0.00121631	0.00663026	1	0.126636	0.162853	0.311392	1	0.0801064	0.178758	0.331314	1
IMAGE:1881517	317904 ESTs, Weakly similar to T19201 hypothetical protein C11G6.3 - Caenorhabditis elegans [C.elegans] Hs.283127 AI291262	13	59138018	59138491	2318	12	#N/A	#N/A	0.393085	0.00124418	0.00677419	1	0.311038	0.00943925	0.0449896	1	0.21985	0.00785879	0.0394474	1
IMAGE:796759	120634 VDAC3 voltage-dependent anion channel 3 Hs.7381 AA460728	8	42382047	42382572	617	17	#N/A	#N/A	0.377153	0.00125676	0.00683463	1	0.344583	0.00316794	0.0213409	1	0.242778	0.00264706	0.0185615	1
IMAGE:240634	101496 IMPA1 inositol(myo)-1(or 4)-monophosphatase 1 Hs.171776 H90219	8	82734185	82755522	296	17	1	0.819956	0.39195	0.00128383	0.00697369	1	0.385721	0.00161852	0.013457	1	0.278529	0.00110632	0.0103019	1
IMAGE:770884	116261 TIP-1 Tax interaction protein 1 Hs.12956 AA434406	17	3512937	3518595	880	6	1	-0.697894	0.375669	0.0013111	0.00711347	1	0.290248	0.0112174	0.0509963	1	0.192574	0.0134862	0.0567385	1
IMAGE:1588349	308377 FLJ20421 hypothetical protein FLJ20421 Hs.263727 AA976903	8	58038449	58038734	851	15	1	0.848229	0.384474	0.00132139	0.00716086	1	0.368273	0.00216123	0.0163168	1	0.245894	0.0029678	0.0199927	1
IMAGE:1895477	314016 FLJ20421 hypothetical protein FLJ20421 Hs.263727 AI291541	8	58036203	58036678	848	13	1	0.817847	0.390404	0.0013397	0.00725159	1	0.405909	0.000937335	0.00930375	1	0.295041	0.000594503	0.00670767	1
IMAGE:1416092	223887 CHDH choline dehydrogenase Hs.146178 AA878213	3	53825925	53826443	129	9	#N/A	#N/A	0.377635	0.00134832	0.00728974	1	0.288313	0.0122827	0.0533512	1	0.197045	0.0124184	0.0537628	1
IMAGE:626328	309416 TRIM33 tripartite motif-containing 33 Hs.287414 AA188647	1	114654207	114682518	70	5	1	0.515897	0.393345	0.00135415	0.00731273	1	0.280148	0.0184162	0.0711768	1	0.194011	0.0173599	0.0674572	1
IMAGE:284583	99084 KIAA0978 KIAA0978 protein Hs.3686 N64780	20	30489235	30489880	60	22	1	0.648007	0.374423	0.00135839	0.00732707	1	0.427274	0.000298702	0.0042275	1	0.305166	0.000228162	0.00351979	0.987715
IMAGE:470781	103691 Homo sapiens cDNA FLJ31360 fis, clone MESAN2000572 Hs.180059 AA031989	7	91879025	91879743	10	9	#N/A	#N/A	0.393097	0.00136332	0.00734509	1	0.283581	0.0172502	0.0677316	1	0.205462	0.0126678	0.0545365	1
IMAGE:813281	308354 WWP1 WW domain-containing protein 1 Hs.324275 AA455942	8	87548431	87548824	5100	17	#N/A	#N/A	0.376648	0.00138633	0.0074604	1	0.330689	0.00476133	0.0281015	1	0.231718	0.0041602	0.0254674	1
IMAGE:772486	310425 AA405654	20	30289339	30289532	141	22	1	0.9025	0.373646	0.00138862	0.00746405	1	0.388778	0.000962218	0.00949498	1	0.259142	0.00145766	0.0124237	1
IMAGE:366815	99878 Homo sapiens mRNA full length insert cDNA clone EUROIMAGE 1977059 Hs.351928 AA029415	6	21705736	21706423	10	8	1	1.05399	0.385535	0.00140084	0.00752098	1	0.271312	0.0198444	0.074606	1	0.187936	0.018585	0.0707448	1
IMAGE:809567	117604 FLOT1 flotillin 1 Hs.179986 AA455790	6	30803586	30816289	844	12	1	0.337745	0.376063	0.00140929	0.00755758	1	0.313464	0.00710609	0.0374141	1	0.212604	0.00773649	0.0390452	1
IMAGE:924929	109308 ESTs, Weakly similar to B35363 synapsin Ib [H.sapiens] Hs.91109 AA515712	7	29379715	29380510	69	12	#N/A	#N/A	0.382096	0.00141166	0.00756151	1	0.248889	0.0287577	0.0953372	1	0.161102	0.0357274	0.111419	1
IMAGE:1476157	221282 PXR1 peroxisome receptor 1 Hs.158084 AA873073	12	7254927	7255310	2034	14	1	0.443777	0.375875	0.00141674	0.00757066	1	0.287278	0.0125501	0.054009	1	0.195176	0.0131195	0.0556835	1
IMAGE:327195	112659 Homo sapiens cDNA: FLJ21362 fis, clone COL02886 Hs.167011 AA284249	8	99271229	99271687	44	18	1	-0.690966	0.375845	0.00141793	0.00757066	1	0.331416	0.0046809	0.0277378	1	0.219546	0.00620666	0.0335566	1
IMAGE:544639	114347 ESTs Hs.95612 AA074677	18	26899939	26900258	1138	13	1	-0.913913	0.372898	0.00141827	0.00757066	1	0.200098	0.0593751	0.159021	1	0.127648	0.0712996	0.178332	1
IMAGE:79000	112836 FLJ22390 hypothetical protein FLJ22390 Hs.10974 T61938	1	217359631	217376125	1177	10	#N/A	#N/A	0.372326	0.00144136	0.00767703	1	0.395958	0.000781166	0.00812413	1	0.275497	0.000777063	0.00824827	1
IMAGE:510108	103044 ESTs Hs.63002 AA053375	6	1854304	1854801	1855	8	#N/A	#N/A	0.375256	0.00144152	0.00767703	1	0.379898	0.00134606	0.0118339	1	0.262582	0.00139366	0.0121695	1
IMAGE:746229	225221 MAP4K4 mitogen-activated protein kinase kinase kinase kinase 4 Hs.3628 AA417711	2	101962757	101966475	4040	6	1	0.692607	0.375166	0.00144516	0.0076876	1	0.192204	0.0687698	0.17516	1	0.13538	0.0615732	0.160476	1
IMAGE:130979	119649 KIAA1016 KIAA1016 protein Hs.23438 R22927	13	46222766	46223697	1234	9	1	0.479468	0.37784	0.00145848	0.00774951	1	0.375545	0.00164627	0.0135568	1	0.25432	0.00204589	0.0156044	1
IMAGE:432564	120158 SF3B4 splicing factor 3b, subunit 4, 49kD Hs.25797 AA699361	1	146708283	146708695	1369	16	1	0.676488	0.374753	0.00146196	0.0077591	1	0.36398	0.00206699	0.0158904	1	0.25295	0.00198473	0.0153601	1
IMAGE:268178	109679 CANX calnexin Hs.155560 N30157	5	179089744	179091083	23	9	1	0.363255	0.371119	0.00149114	0.00790493	1	0.170042	0.0929231	0.216638	1	0.113498	0.0961769	0.218942	1
IMAGE:2244196	314244 BAP29 B-cell receptor-associated protein BAP29 Hs.27135 AI657191	7	106830329	106856192	62	7	1	0.766673	0.371037	0.00149456	0.007914	1	0.434947	0.000232772	0.003615	1	0.304268	0.000237165	0.00363443	1
IMAGE:261567	226341 NBS1 Nijmegen breakage syndrome 1 (nibrin) Hs.25812 H98655	8	91034852	91036881	1962	16	1	0.964323	0.37689	0.00149742	0.00792005	1	0.3145	0.00735651	0.0381254	1	0.213274	0.00802808	0.039974	1
IMAGE:1925939	310965 PLAGL2 pleiomorphic adenoma gene-like 2 Hs.154104 AI346457	20	30243969	30244437	186	22	1	0.687995	0.376765	0.00150261	0.00793846	1	0.420715	0.000451591	0.00563332	1	0.307083	0.0002635	0.00390858	1
IMAGE:840808	104514 PROSC proline synthetase co-transcribed homolog (bacterial) Hs.301959 AA486104	8	37755012	37755593	472	16	#N/A	#N/A	0.382435	0.00152499	0.00804577	1	0.441701	0.0002931	0.00422576	1	0.311098	0.000280761	0.00406617	1
IMAGE:277173	121152 FLJ20940 hypothetical protein FLJ20940 Hs.286192 N34316	17	35045933	35046401	92	15	#N/A	#N/A	0.370285	0.0015264	0.00804577	1	0.309828	0.00728466	0.0380513	1	0.208742	0.00825085	0.040683	1
IMAGE:1588791	225927 MGMT O-6-methylguanine-DNA methyltransferase Hs.1384 AA978354	10	131224493	131455355	1654	8	#N/A	#N/A	0.373085	0.00153156	0.00805843	1	0.195002	0.0659068	0.1704	1	0.121063	0.0840003	0.201114	1
IMAGE:756471	223798 KIAA1355 **KIAA1355 protein Hs.38002 AA436405	1	156709904	156711514	578	15	1	-0.885989	0.376058	0.00153229	0.00805843	1	0.346496	0.00347363	0.0227705	1	0.243129	0.00302866	0.0203434	1
IMAGE:841698	107684 EXT1 exostoses (multiple) 1 Hs.184161 AA487582	8	118880791	118904019	11	22	#N/A	#N/A	0.369754	0.00154925	0.00813842	1	0.393172	0.00084767	0.00866008	1	0.265042	0.00116615	0.0107723	1
IMAGE:2306682	311540 ESTs Hs.356022 AI650647	7	91384147	91384632	505	9	#N/A	#N/A	0.378419	0.00156205	0.0081873	1	0.478473	7.60069e-05	0.00166711	0.335798	0.340278	7.02216e-05	0.00153295	0.310169
IMAGE:135608	108518 OSBPL10 oxysterol binding protein-like 10 Hs.321622 R31395	3	31687304	31896329	1082	9	1	0.477557	0.381552	0.0015621	0.0081873	1	0.362713	0.0026912	0.0188424	1	0.247348	0.00304708	0.0204375	1
IMAGE:2115602	318038 TAF1A TATA box binding protein (TBP)-associated factor, RNA polymerase I, A, 48kD Hs.153088 AI493402	1	219120051	219120510	575	8	1	0.717049	0.417707	0.00156829	0.00821047	1	0.318283	0.0139484	0.0584192	1	0.212123	0.0167231	0.0657128	1
IMAGE:1415128	102767 KIAA1694 KIAA1694 protein Hs.19597 AA829784	16	80302535	80302868	262	7	#N/A	#N/A	0.369198	0.00157351	0.00822849	1	0.298299	0.0094225	0.0449896	1	0.190628	0.0142779	0.0586317	1
IMAGE:2325609	313311 MCM7 MCM7 minichromosome maintenance deficient 7 (S. cerevisiae) Hs.77152 AI688220	7	99335053	99335385	671	7	1	0.941109	0.381214	0.00157654	0.00823502	1	0.160032	0.114719	0.248093	1	0.114546	0.102022	0.227436	1
IMAGE:460435	221982 ESTs Hs.117067 AA677561	5	76040366	76040853	225	13	1	-0.9182	0.378008	0.00157972	0.00824232	1	0.329553	0.0055594	0.0313385	1	0.232327	0.00466763	0.0275144	1
IMAGE:756418	221626 RIP60 replication initiation region protein (60kD) Hs.90693 AA481966	7	149507284	149508047	630	7	1	0.553664	0.368869	0.00158801	0.00827624	1	0.303618	0.00837872	0.0413398	1	0.209579	0.00803667	0.039974	1
IMAGE:297940	226017 KIAA1058 KIAA1058 protein Hs.8021 N70078	13	98243771	98244212	227	15	1	0.921579	0.377366	0.00160766	0.00836791	1	0.357294	0.00285516	0.0195468	1	0.256667	0.00204033	0.0156044	1
IMAGE:1578242	316061 C20orf177 chromosome 20 open reading frame 177 Hs.286184 AA974689	20	57953522	57953853	238	18	1	0.920523	0.393787	0.00160921	0.00836791	1	0.287054	0.0178331	0.0692379	1	0.185575	0.0237864	0.0834599	1
IMAGE:755750	113372 NME2 non-metastatic cells 2, protein (NM23B) expressed in Hs.275163 AA496512	17	46602337	46604106	9	10	1	0.309466	0.371246	0.00161169	0.00837136	1	0.188245	0.0729806	0.183462	1	0.127124	0.073854	0.183465	1
IMAGE:2012523	307674 ESTs, Highly similar to Human Recombinant Epidermal Fatty Acid Binding Protein [H.sapiens] Hs.355984 AI359037	8	82358315	82359567	82	19	#N/A	#N/A	0.373526	0.00164285	0.00852369	1	0.411804	0.000590887	0.00681378	1	0.290724	0.000515435	0.00614802	1
IMAGE:842825	111667 GSPT1 G1 to S phase transition 1 Hs.2707 AA486233	16	11874039	11884449	150	11	1	0.616889	0.367519	0.00164878	0.00854485	1	0.274934	0.0154366	0.0625027	1	0.199258	0.0110484	0.0494973	1
IMAGE:447715	220333 H4FH H4 histone family, member H Hs.93758 AA702781	6	26389262	26389667	187	8	#N/A	#N/A	0.379077	0.00167043	0.00864735	1	0.389866	0.00132797	0.0117982	1	0.273334	0.0012195	0.0110664	1
IMAGE:773147	111977 FLJ10156 hypothetical protein Hs.86211 AA425404	17	6289305	6295109	100	7	1	0.727313	0.372736	0.00167877	0.00868085	1	0.106029	0.209473	0.367042	1	0.0764657	0.194009	0.350672	1
IMAGE:1841381	313520 WDR9 WD repeat domain 9 Hs.225674 AI220168	21	39530427	39541593	742	12	#N/A	#N/A	0.391558	0.0017062	0.00881285	1	0.338181	0.00636606	0.0347841	1	0.218565	0.00981465	0.0460714	1
IMAGE:626502	120220 ARPC1B actin related protein 2/3 complex, subunit 1B (41 kD) Hs.11538 AA188155	7	98633317	98637058	567	7	1	0.955506	0.40612	0.00171491	0.00884795	1	0.0720855	0.30884	0.476279	1	0.0425359	0.331468	0.498711	1
IMAGE:278049	113914 FLJ20335 hypothetical protein FLJ20335 Hs.322934 N63476	3	58357901	58374452	996	10	#N/A	#N/A	0.371749	0.00172462	0.00888812	1	0.319114	0.00663121	0.0356852	1	0.22046	0.00640948	0.034253	1
IMAGE:366889	119385 KRT17 keratin 17 Hs.2785 AA026100	17	37029221	37029409	280	13	#N/A	#N/A	0.38066	0.00174402	0.00897812	1	0.38057	0.00185135	0.0146212	1	0.254545	0.00258221	0.0182396	1
IMAGE:1422794	221636 MALT1 mucosa associated lymphoid tissue lymphoma translocation gene 1 Hs.180566 AA827405	18	54567957	54568350	30	16	1	0.494424	0.371096	0.00175554	0.00902739	1	0.41101	0.000605211	0.00686499	1	0.281021	0.000755854	0.00807873	1
IMAGE:261840	226933 TXNL2 thioredoxin-like 2 Hs.42644 H99205	10	131824713	131872774	1443	7	1	0.777727	0.370932	0.00176341	0.00905778	1	0.194453	0.0681412	0.174327	1	0.126985	0.0758545	0.186731	1
IMAGE:810743	110866 MLF2 myeloid leukemia factor 2 Hs.79026 AA457726	12	6727420	6728148	1507	14	#N/A	#N/A	0.367887	0.00176768	0.00906963	1	0.237024	0.0330156	0.105015	1	0.160858	0.0334875	0.106662	1
IMAGE:511778	106197 TM4SF1 transmembrane 4 superfamily member 1 Hs.351316 AA088439	3	150569506	150578097	284	11	#N/A	#N/A	0.397001	0.00178404	0.00914346	1	0.316165	0.0114034	0.0512806	1	0.218196	0.0112121	0.0499899	1
IMAGE:1460073	224058 RAI14 retinoic acid induced 14 Hs.15165 AA864840	5	34867941	34868473	958	17	#N/A	#N/A	0.373422	0.00178921	0.00915981	1	0.498999	3.59405e-05	0.00095868	0.160151	0.351115	4.27131e-05	0.0010802	0.189902
IMAGE:950489	117786 SOD1 superoxide dismutase 1, soluble (amyotrophic lateral sclerosis 1 (adult)) Hs.75428 AA599127	21	31958036	31962861	258	11	#N/A	#N/A	0.367293	0.00179662	0.00917692	1	0.38545	0.00115351	0.0108505	1	0.273351	0.000926298	0.00908243	1
IMAGE:137506	117974 DVL2 dishevelled, dsh homolog 2 (Drosophila) Hs.118640 R38325	17	7069980	7070318	289	7	1	0.233068	0.364404	0.00179698	0.00917692	1	0.198388	0.0609938	0.162229	1	0.139104	0.0550487	0.148551	1
IMAGE:126801	319644 R07168	11	119600942	119601191	172	8	#N/A	#N/A	0.389539	0.0017985	0.00917692	1	0.43527	0.000557381	0.0065225	1	0.311625	0.000439151	0.00553852	1
IMAGE:282980	117507 Homo sapiens, clone MGC:3245 IMAGE:3505639, mRNA, complete cds Hs.173179 N45139	17	53116784	53117048	872	9	1	0.549143	0.363937	0.00182016	0.0092772	1	0.314616	0.00652925	0.03528	1	0.234889	0.00348831	0.02236	1
IMAGE:897987	102515 NDUFA9 NADH dehydrogenase (ubiquinone) 1 alpha subcomplex, 9 (39kD) Hs.75227 AA598884	12	4664684	4666660	386	13	#N/A	#N/A	0.363842	0.00182494	0.00929134	1	0.304333	0.00824798	0.040869	1	0.211423	0.00758228	0.0386037	1
IMAGE:1521297	104346 Homo sapiens mRNA; cDNA DKFZp434E235 (from clone DKFZp434E235) Hs.348724 AA923082	20	9408069	9409453	372	17	#N/A	#N/A	0.381948	0.00183754	0.00934519	1	0.440385	0.000382829	0.00501908	1	0.300943	0.000527449	0.00624306	1
IMAGE:773649	117258 KIAA0964 KIAA0964 protein Hs.177425 AA433898	20	34589360	34589949	817	25	1	0.365	0.372219	0.00184808	0.0093885	1	0.336738	0.00470293	0.0278327	1	0.243632	0.00320527	0.0212217	1
IMAGE:1474684	113022 EFNA1 ephrin-A1 Hs.1624 AA857015	1	151919845	151920404	3843	16	1	0.399384	0.366099	0.00185607	0.00941147	1	0.478667	5.77076e-05	0.00132871	0.255529	0.331053	8.16192e-05	0.0017092	0.359778
IMAGE:949938	106479 CST3 cystatin C (amyloid angiopathy and cerebral hemorrhage) Hs.135084 AA599177	20	23562293	23562573	2	21	1	-0.655645	0.366087	0.00185667	0.00941147	1	0.450918	0.000153165	0.00274387	0.669482	0.310771	0.000200789	0.0032154	0.871422
IMAGE:898286	107303 CDC2 cell division cycle 2, G1 to S and G2 to M Hs.334562 AA598974	10	62224221	62224614	77	7	1	0.965585	0.362978	0.00186864	0.00946176	1	0.372267	0.00152972	0.0128485	1	0.246482	0.00231929	0.0169494	1
IMAGE:897673	107126 PGD phosphogluconate dehydrogenase Hs.75888 AA598759	1	10414167	10414467	94	10	1	0.403798	0.36575	0.0018738	0.00947301	1	0.183572	0.0781645	0.19272	1	0.116681	0.0919651	0.213769	1
IMAGE:30683	118080 ESTs, Moderately similar to A Chain A, Inositol Monophosphatase [H.sapiens] Hs.167118 R18248	8	82700851	82705924	254	14	1	0.657794	0.381182	0.00187495	0.00947301	1	0.349137	0.00432809	0.0263558	1	0.231196	0.00592913	0.0325891	1
IMAGE:727078	309692 **Homo sapiens cDNA: FLJ23602 fis, clone LNG15735 Hs.356133 AA398908	16	29372414	30112726	82	11	#N/A	#N/A	0.365651	0.00187882	0.00948219	1	0.280969	0.0142988	0.0596707	1	0.17913	0.0206794	0.0760764	1
IMAGE:125709	99756 CBX5 chromobox homolog 5 (HP1 alpha homolog, Drosophila) Hs.89232 R07606	12	52920534	52920821	441	5	1	0.424973	0.368504	0.00188326	0.00949427	1	0.17329	0.0924567	0.215888	1	0.122311	0.0836769	0.200547	1
IMAGE:50743	220566 TXNL2 thioredoxin-like 2 Hs.42644 H17927	10	131863120	131867878	1427	8	1	0.686054	0.370752	0.00192215	0.00967977	1	0.178398	0.0879537	0.208316	1	0.128522	0.0752109	0.186175	1
IMAGE:884333	222984 ESTs Hs.5888 AA629528	7	26480363	26480779	232	12	1	0.727406	0.361837	0.00192781	0.00969771	1	0.287443	0.0119046	0.0525017	1	0.205048	0.00925635	0.0442545	1
IMAGE:346942	114234 PIGQ phosphatidylinositol glycan, class Q Hs.18079 W79287	16	572712	573144	3145	10	#N/A	#N/A	0.389968	0.00194743	0.0097858	1	0.227393	0.0507321	0.142171	1	0.168974	0.0370419	0.114231	1
IMAGE:261472	114954 ORF1-FL49 putative nuclear protein ORF1-FL49 Hs.323512 H99035	5	139603070	139603557	229	8	1	-2.04416	0.3614	0.00195094	0.00979278	1	0.332582	0.00426682	0.0261547	1	0.226875	0.00458152	0.0271489	1
IMAGE:50383	120769 KIAA1598 KIAA1598 protein Hs.23740 H17868	10	118634295	118636043	1955	5	#N/A	#N/A	0.367039	0.00195905	0.00982284	1	0.286953	0.0132768	0.0565076	1	0.193147	0.0146131	0.0595331	1
IMAGE:810859	116022 NK4 natural killer cell transcript 4 Hs.943 AA458965	16	3058119	3072173	653	11	#N/A	#N/A	0.361112	0.00196628	0.00984841	1	0.403727	0.000620541	0.00697422	1	0.288212	0.000465758	0.0057789	1
IMAGE:195397	320036 IMPACT hypothetical protein IMPACT Hs.284245 R88918	18	20286544	20287479	663	9	#N/A	#N/A	0.372919	0.00196936	0.00985318	1	0.291744	0.0133119	0.0565724	1	0.205579	0.0113179	0.0502679	1
IMAGE:814259	307840 SSPN sarcospan (Kras oncogene-associated gene) Hs.183428 AA458998	12	26276800	26277678	22	10	#N/A	#N/A	0.379241	0.00197266	0.00985906	1	0.349513	0.00429043	0.02623	1	0.244221	0.00392908	0.0244342	1
IMAGE:773286	120425 SLC9A3R1 solute carrier family 9 (sodium/hydrogen exchanger), isoform 3 regulatory factor 1 Hs.184276 AA425299	17	70275906	70277087	284	10	#N/A	#N/A	0.363488	0.0019922	0.00994595	1	0.211009	0.0512683	0.143279	1	0.143483	0.0511318	0.14204	1
IMAGE:502351	104161 LBC lymphoid blast crisis oncogene Hs.301946 AA135716	15	83999829	84029105	343	5	#N/A	#N/A	0.366221	0.00200252	0.00998669	1	0.127746	0.164824	0.313755	1	0.0951304	0.141429	0.281641	1
IMAGE:288999	222489 SPEC1 small protein effector 1 of Cdc42 Hs.22065 N62726	1	147838207	147838642	239	16	#N/A	#N/A	0.371924	0.00202184	0.0100722	1	0.297189	0.0119154	0.0525017	1	0.211331	0.00955701	0.0452711	1
IMAGE:24623	101234 Homo sapiens clones 24622 and 24623 mRNA sequence Hs.90869 R37580	2	38936521	38964749	178	9	1	0.57604	0.371634	0.00203737	0.0101387	1	0.0925667	0.244181	0.406792	1	0.0644581	0.237388	0.399356	1
IMAGE:1616253	308343 BCAS1 breast carcinoma amplified sequence 1 Hs.129057 AA985123	20	51993937	51994134	60	23	#N/A	#N/A	0.36536	0.00204919	0.0101865	1	0.190814	0.0719401	0.181537	1	0.136878	0.0611483	0.159793	1
IMAGE:896927	312878 AA779403	8	42506300	42506530	597	12	#N/A	#N/A	0.377736	0.00205155	0.0101873	1	0.32934	0.00676923	0.0361338	1	0.227865	0.00656758	0.0348964	1
IMAGE:769933	103155 SNX14 sorting nexin 14 Hs.46801 AA430506	8	145139328	145139571	1024	27	1	0.867701	0.359505	0.00205394	0.0101882	1	0.14562	0.128972	0.268347	1	0.0964751	0.133905	0.271803	1
IMAGE:843126	108315 SIPL SIPL protein Hs.64322 AA485906	2	5040506	5055964	1188	6	#N/A	#N/A	0.359154	0.00207354	0.0102745	1	0.259749	0.0208677	0.0769528	1	0.181192	0.0187082	0.0709106	1
IMAGE:1636496	223155 SRRM2 serine/arginine repetitive matrix 2 Hs.197114 AA999947	16	2761006	2761414	957	11	#N/A	#N/A	0.358582	0.00210587	0.0104223	1	0.337443	0.00378737	0.0242434	1	0.234173	0.00357552	0.0226678	1
IMAGE:741831	118525 PLTP phospholipid transfer protein Hs.283007 AA401952	20	43960805	43960950	412	24	#N/A	#N/A	0.364301	0.00210787	0.0104223	1	0.29448	0.0113557	0.0512806	1	0.204984	0.0103326	0.0474172	1
IMAGE:753162	115002 KIAA0603 KIAA0603 gene product Hs.173802 AA400457	13	74756931	74757770	309	16	#N/A	#N/A	0.361069	0.00212609	0.0105011	1	0.248932	0.0266231	0.0908641	1	0.173461	0.0241134	0.0839076	1
IMAGE:786675	116812 WFDC2 WAP four-disulfide core domain 2 Hs.2719 AA451904	20	43541994	43543586	316	26	#N/A	#N/A	0.363617	0.00214661	0.0105811	1	0.332157	0.00490644	0.0285982	1	0.2329	0.0042794	0.025889	1
IMAGE:811582	117408 GOLPH2 golgi phosphoprotein 2 Hs.182793 AA454597	9	85870609	85871294	149	9	1	-1.1827	0.360706	0.00214685	0.0105811	1	0.14478	0.132365	0.272988	1	0.0985762	0.130808	0.268819	1
IMAGE:825474	310282 LOC51087 germ cell specific Y-box binding protein Hs.142989 AA504349	17	7132306	7133602	278	6	1	0.621224	0.369545	0.0021524	0.0105875	1	0.260725	0.0241618	0.0847138	1	0.193998	0.0157337	0.0628459	1
IMAGE:1631701	306967 JFC1 NADPH oxidase-related, C2 domain-containing protein Hs.25895 AI025000	1	27362126	27364563	259	8	1	-0.831327	0.357765	0.00215274	0.0105875	1	0.345436	0.00310013	0.0209451	1	0.23539	0.0034285	0.0222374	1
IMAGE:825228	221409 CKAP2 cytoskeleton associated protein 2 Hs.24641 AA504130	13	51947542	51948498	95	10	1	1.5616	0.363382	0.00216002	0.0106121	1	0.340063	0.00406183	0.0254717	1	0.221217	0.00625716	0.0337507	1
IMAGE:122241	114068 PSMB2 proteasome (prosome, macropain) subunit, beta type, 2 Hs.1390 T98663	1	35737838	35771118	867	6	1	0.808075	0.357524	0.00216679	0.0106269	1	0.211609	0.0493397	0.140048	1	0.146615	0.046088	0.132235	1
IMAGE:754509	106003 MET met proto-oncogene (hepatocyte growth factor receptor) Hs.285754 AA410591	7	115933306	115933990	68	9	1	0.302929	0.36325	0.00216763	0.0106269	1	0.384277	0.00129913	0.0117268	1	0.254959	0.0019997	0.0153987	1
IMAGE:2027515	309387 SFN stratifin Hs.184510 AI356363	1	26874620	26875089	105	9	#N/A	#N/A	0.357365	0.00217609	0.0106571	1	0.342043	0.00337715	0.0223639	1	0.230056	0.0041155	0.0252607	1
IMAGE:506658	112424 YAP1 Yes-associated protein 1, 65 kD Hs.8939 AA708798	11	101606070	101606537	43	7	1	0.626291	0.357292	0.00218033	0.0106666	1	0.30518	0.00809159	0.0403533	1	0.212733	0.00727335	0.0375263	1
IMAGE:512133	102192 ADCY7 adenylate cyclase 7 Hs.172199 AA125778	16	48908246	48909547	291	11	1	0.707444	0.368683	0.00220151	0.0107588	1	0.352547	0.0034554	0.0227389	1	0.253035	0.00251014	0.0178997	1
IMAGE:197520	112458 NCOA3 nuclear receptor coactivator 3 Hs.225977 H51992	20	45716567	45716914	1	27	1	0.498094	0.356744	0.00221265	0.0108018	1	0.417841	0.000402563	0.00518959	1	0.301088	0.00027178	0.00401852	1
IMAGE:810891	117975 LAMA5 laminin, alpha 5 Hs.11669 AA459289	20	60317517	60320934	1127	21	1	0.766011	0.359319	0.00222784	0.0108646	1	0.31209	0.00733011	0.0381218	1	0.220154	0.00608635	0.0331774	1
IMAGE:2011372	310947 ADAM10 a disintegrin and metalloproteinase domain 10 Hs.172028 AI368402	15	56674891	56675280	698	5	1	0.8909	0.356226	0.00224365	0.0109301	1	0.37749	0.00132379	0.0117982	1	0.259142	0.00145766	0.0124237	1
IMAGE:1501546	225925 FLJ13187 phafin 2 Hs.29724 AA886792	8	96236551	96237101	2753	17	#N/A	#N/A	0.364637	0.00226013	0.0109988	1	0.306351	0.0093124	0.0447159	1	0.215123	0.00804144	0.039974	1
IMAGE:1575311	118326 Grbp rhophilin 1 Hs.149152 AA971042	8	144536916	144537528	1626	20	1	0.594444	0.380472	0.00226949	0.0110248	1	0.293538	0.0157864	0.0634679	1	0.190677	0.0208934	0.0768028	1
IMAGE:788256	108920 KNSL5 kinesin-like 5 (mitotic kinesin-like protein 1) Hs.270845 AA452513	15	67527286	67527820	0	6	1	1.30581	0.358611	0.00227022	0.0110248	1	0.295964	0.0104479	0.0485397	1	0.201867	0.0107569	0.0487543	1
IMAGE:810603	107204 FLJ14525 hypothetical protein FLJ14525 Hs.26812 AA464028	1	227279602	227280536	1521	10	1	0.979181	0.36133	0.00228065	0.0110638	1	0.357042	0.0026679	0.0188217	1	0.244621	0.00287674	0.0196211	1
IMAGE:214572	102569 CDK6 cyclin-dependent kinase 6 Hs.38481 H73225	7	91888458	91892241	1	9	#N/A	#N/A	0.364175	0.00228768	0.0110863	1	0.0936418	0.23972	0.400659	1	0.0621156	0.243523	0.405259	1
IMAGE:840467	109922 FLJ11259 hypothetical protein FLJ11259 Hs.184465 AA485877	12	100819525	100819869	475	5	#N/A	#N/A	0.358198	0.00229527	0.0111114	1	0.342977	0.00353454	0.0230068	1	0.246712	0.00248063	0.017799	1
IMAGE:1947425	315773 LOC51110 CGI-83 protein Hs.118554 AI351180	8	71712348	71712678	1237	18	1	1.04397	0.363904	0.00230393	0.0111417	1	0.310592	0.00849811	0.0418249	1	0.216438	0.00772334	0.0390452	1
IMAGE:340558	115101 ARPC5 actin related protein 2/3 complex, subunit 5 (16 kD) Hs.82425 W55964	1	180328189	180333946	386	11	1	0.707837	0.360715	0.00231789	0.0111975	1	0.325306	0.00575481	0.0322046	1	0.211125	0.00857735	0.0417852	1
IMAGE:825606	112982 KNSL1 kinesin-like 1 Hs.8878 AA504625	10	94356071	94405132	2592	12	1	0.953405	0.35463	0.00234143	0.0112994	1	0.266071	0.0184401	0.0711768	1	0.202384	0.0100466	0.0466355	1
IMAGE:1574926	220842 CYP2S1 cytochrome P450, subfamily IIS, polypeptide 1 Hs.98370 AA971278	19	46404872	46405283	422	13	1	-1.31555	0.357177	0.00235819	0.0113685	1	0.24291	0.029715	0.0975328	1	0.165891	0.0294352	0.0972349	1
IMAGE:1474500	224217 VPS35 vacuolar protein sorting 35 (yeast) Hs.264190 AA856703	16	45270517	45272904	1990	11	#N/A	#N/A	0.354214	0.00236751	0.0114015	1	0.272791	0.0161213	0.0644654	1	0.185911	0.0163645	0.0647846	1
IMAGE:685182	226032 CCT6A chaperonin containing TCP1, subunit 6A (zeta 1) Hs.82916 AA243212	7	63975240	64672802	746	7	1	0.891303	0.356761	0.00238427	0.0114703	1	0.243442	0.0294326	0.0969496	1	0.157722	0.0362371	0.112627	1
IMAGE:41308	224966 Homo sapiens, clone IMAGE:3908496, mRNA, partial cds Hs.351161 R56726	8	145386130	145456694	742	27	#N/A	#N/A	0.353748	0.00239709	0.01152	1	0.209926	0.0507217	0.142171	1	0.155438	0.0371001	0.114314	1
IMAGE:2326043	314725 DKFZP434N093 DKFZP434N093 protein Hs.33363 AI688780	1	243329888	243330329	2081	9	1	0.975312	0.35614	0.00242369	0.0116357	1	0.442337	0.000204099	0.00330774	0.886605	0.301868	0.000293386	0.00412702	1
IMAGE:32576	108027 DKFZP761F241 **hypothetical protein DKFZp761F241 Hs.107253 R20416	10	12978242	12978522	752	9	#N/A	#N/A	0.358455	0.00245956	0.0117957	1	0.302322	0.00960725	0.0454625	1	0.207756	0.00950492	0.0451167	1
IMAGE:135083	99576 GRP58 glucose regulated protein, 58kD Hs.289101 R33030	15	41849744	41850786	696	5	#N/A	#N/A	0.352715	0.00246369	0.0118022	1	0.194537	0.0647592	0.168658	1	0.146381	0.0463481	0.132736	1
IMAGE:731360	99171 Homo sapiens cDNA FLJ30540 fis, clone BRAWH2001321 Hs.350251 AA416789	3	135027658	135027993	1772	9	#N/A	#N/A	0.355483	0.00246601	0.0118022	1	0.254912	0.0238234	0.0841549	1	0.161185	0.033211	0.106147	1
IMAGE:489674	222171 KIAA1404 KIAA1404 protein Hs.200317 AA099652	20	47295847	47296526	150	23	1	0.439093	0.380501	0.00247244	0.0118207	1	0.315242	0.0109392	0.0499768	1	0.2219	0.00950004	0.0451167	1
IMAGE:950479	109570 Homo sapiens mRNA; cDNA DKFZp564A026 (from clone DKFZp564A026) Hs.66762 AA599122	10	15293774	15294247	299	8	#N/A	#N/A	0.357762	0.00250447	0.0119615	1	0.314572	0.00734738	0.0381218	1	0.209394	0.0090433	0.0435963	1
IMAGE:295985	100795 Homo sapiens cDNA FLJ31360 fis, clone MESAN2000572 Hs.180059 N67039	7	91879641	91880092	9	8	1	0.619627	0.357677	0.00251005	0.0119758	1	0.335292	0.0045548	0.0272699	1	0.232796	0.00429424	0.025911	1
IMAGE:2019011	309373 MT3 metallothionein 3 (growth inhibitory factor (neurotrophic)) Hs.73133 AI362950	16	55181003	55182498	109	10	1	-1.51013	0.360378	0.00252543	0.0120368	1	0.333007	0.00513299	0.0294368	1	0.229057	0.00518953	0.02947	1
IMAGE:1602927	222236 GPRC5B G protein-coupled receptor, family C, group 1, member B Hs.242407 AA989072	16	19776290	19776567	431	10	#N/A	#N/A	0.357356	0.00253116	0.0120517	1	0.260785	0.0222108	0.0798692	1	0.18727	0.0172541	0.067159	1
IMAGE:813751	113051 SIAT4C sialyltransferase 4C (beta-galactosidase alpha-2,3-sialytransferase) Hs.75268 AA453813	11	125783521	125789743	40	9	1	0.708522	0.354315	0.00254291	0.0120952	1	0.246206	0.0279991	0.093492	1	0.167396	0.0283059	0.0945846	1
IMAGE:811774	317755 LOC51097 CGI-49 protein Hs.238126 AA463447	1	243255402	243256814	2155	9	#N/A	#N/A	0.351421	0.00254949	0.0121072	1	0.30893	0.007436	0.0382801	1	0.207098	0.00868594	0.042181	1
IMAGE:741067	100423 SMARCD2 SWI/SNF related, matrix associated, actin dependent regulator of chromatin, subfamily d, member 2 Hs.250581 AA402352	17	59263172	59264716	1238	11	#N/A	#N/A	0.354198	0.00255068	0.0121072	1	0.270131	0.0177771	0.0690785	1	0.196659	0.0125605	0.054225	1
IMAGE:815279	223986 DKFZP434A043 DKFZP434A043 protein Hs.102708 AA481540	3	139490560	139498054	363	10	#N/A	#N/A	0.359917	0.00255573	0.0121092	1	0.287581	0.0137684	0.0579643	1	0.190505	0.016521	0.0652384	1
IMAGE:191904	101188 BUB3 BUB3 budding uninhibited by benzimidazoles 3 homolog (yeast) Hs.40323 H38804	10	124912129	124914238	118	11	1	1.09634	0.359908	0.00255633	0.0121092	1	0.266856	0.0206601	0.0764919	1	0.168033	0.0300451	0.0984766	1
IMAGE:1456701	225620 BCL9 B-cell CLL/lymphoma 9 Hs.122607 AA864861	1	144322542	144322827	1371	13	1	0.402981	0.359793	0.00256397	0.012133	1	0.401789	0.000870917	0.00878127	1	0.280774	0.000840138	0.00862119	1
IMAGE:429433	107267 MGC11242 hypothetical protein MGC11242 Hs.36529 AA007620	17	43384333	43385050	181	11	1	-0.564516	0.372182	0.00257049	0.0121514	1	0.24324	0.0368174	0.113751	1	0.17403	0.0303194	0.0990946	1
IMAGE:429234	112258 FGA fibrinogen, A alpha polypeptide Hs.351593 AA007298	5	14551317	14561786	6	16	1	0.653	0.359642	0.00257394	0.0121553	1	0.267918	0.0202517	0.0755954	1	0.177818	0.0233168	0.0827532	1
IMAGE:1642623	311523 ESTs Hs.278839 AI041172	20	36127996	36132433	646	20	1	0.736726	0.368669	0.00258811	0.0122097	1	0.290041	0.0152339	0.0618985	1	0.196744	0.0161225	0.0641023	1
IMAGE:2306697	311078 NMB neuromedin B Hs.83321 AI650675	15	82999370	83001577	1	5	1	0.604661	0.353383	0.00260572	0.0122803	1	0.0071932	0.477998	0.629297	1	-0.00822598	0.537317	0.677576	1
IMAGE:795401	109542 DGAT1 diacylglycerol O-acyltransferase homolog 1 (mouse) Hs.288627 AA453511	8	145510760	145512792	651	26	#N/A	#N/A	0.355974	0.00262379	0.0123454	1	0.286917	0.0132844	0.0565076	1	0.209513	0.00901061	0.0435293	1
IMAGE:878617	226927 DKFZP564K0822 hypothetical protein DKFZp564K0822 Hs.4750 AA775283	7	55312514	55312987	39	11	#N/A	#N/A	0.353103	0.00262486	0.0123454	1	0.304609	0.00865918	0.0424071	1	0.212114	0.00785605	0.0394474	1
IMAGE:754588	112997 MGC4308 hypothetical protein MGC4308 Hs.39504 AA406201	3	101363834	101380137	400	7	1	0.811926	0.355787	0.00263652	0.0123876	1	0.215796	0.0488287	0.139064	1	0.146868	0.0486604	0.137937	1
IMAGE:48142	108487 Homo sapiens clone 24672 mRNA sequence Hs.5010 H12104	1	198583342	198583713	229	12	#N/A	#N/A	0.364242	0.00267283	0.0125338	1	0.307581	0.0101442	0.0475658	1	0.197236	0.0151189	0.0610561	1
IMAGE:302035	119963 ESTs, Weakly similar to similar to KIAA0766 [H.sapiens] Hs.245815 N79604	7	98912337	98913215	845	8	#N/A	#N/A	0.38085	0.00267304	0.0125338	1	0.340193	0.00698948	0.0370106	1	0.229955	0.00806078	0.0399842	1
IMAGE:179211	117945 GPCR150 putative G protein-coupled receptor Hs.97101 H50224	3	171284900	171285874	320	14	#N/A	#N/A	0.367307	0.00267847	0.0125465	1	0.413371	0.000839819	0.00859886	1	0.275863	0.00133891	0.0118706	1
IMAGE:511901	107386 Homo sapiens membrane-bound phosphatidic acid-selective phospholipase A1 mRNA, complete cds Hs.68864 AA088857	3	186708268	186735291	1154	16	1	-1.06838	0.370495	0.00268141	0.0125476	1	0.334079	0.00650867	0.0352718	1	0.232637	0.00607219	0.0331774	1
IMAGE:744395	114732 ATIP1 AT2 receptor-interacting protein 1 Hs.7946 AA621202	8	17554679	17556437	11	20	#N/A	#N/A	0.357868	0.00269431	0.0125952	1	0.35967	0.00269053	0.0188424	1	0.258707	0.00189769	0.0149872	1
IMAGE:809694	105575 CRABP1 cellular retinoic acid binding protein 1 Hs.346950 AA454702	15	76420438	76427621	93	5	#N/A	#N/A	0.357708	0.0027054	0.0126343	1	0.163507	0.107639	0.238996	1	0.116164	0.0968407	0.220127	1
IMAGE:68977	108581 PSMB10 proteasome (prosome, macropain) subunit, beta type, 10 Hs.9661 T53775	16	66525912	66528234	365	10	#N/A	#N/A	0.349043	0.00271407	0.012662	1	0.359497	0.00215617	0.0163168	1	0.247019	0.00227497	0.016761	1
IMAGE:502333	116853 NCOA3 nuclear receptor coactivator 3 Hs.225977 AA156793	20	45716411	45717934	1	27	1	0.787372	0.351499	0.00273693	0.0127558	1	0.370491	0.00173886	0.013963	1	0.261587	0.00144628	0.0123984	1
IMAGE:40120	106070 Rab11-FIP2 KIAA0941 protein Hs.173656 R52658	10	119754416	119756195	835	5	#N/A	#N/A	0.354121	0.00275266	0.0128162	1	0.23424	0.03588	0.111465	1	0.159774	0.0356411	0.111264	1
IMAGE:852913	120573 SNRPF small nuclear ribonucleoprotein polypeptide F Hs.105465 AA668189	12	94755279	94762369	53	5	1	0.730918	0.348293	0.00276788	0.0128707	1	0.353237	0.00254019	0.0182728	1	0.234765	0.00350332	0.0223633	1
IMAGE:448093	307080 Homo sapiens cDNA FLJ31317 fis, clone LIVER1000421, moderately similar to CYTOCHROME P450 3A5 (EC 1.14.14.1) Hs.350826 AA702706	7	98902523	98902935	835	9	1	-1.59028	0.359773	0.00276992	0.0128707	1	0.169492	0.10138	0.229994	1	0.115758	0.0996487	0.223437	1
IMAGE:415830	116604 DVL3 dishevelled, dsh homolog 3 (Drosophila) Hs.174044 W84790	3	185373108	185374104	85	17	1	0.557404	0.348058	0.00278488	0.0129272	1	0.300262	0.00902434	0.0437326	1	0.200108	0.010768	0.0487543	1
IMAGE:1855642	317742 FLJ23309 hypothetical protein FLJ23309 Hs.87128 AI263800	9	5775207	5775652	98	18	#N/A	#N/A	0.356511	0.00278971	0.0129366	1	0.253193	0.026619	0.0908641	1	0.168033	0.0300451	0.0984766	1
IMAGE:1570851	308458 KIAA1013 KIAA1013 protein Hs.96427 AA932295	3	69302314	69302795	1563	9	#N/A	#N/A	0.353526	0.00279521	0.0129492	1	0.185411	0.0778553	0.192373	1	0.12631	0.0769475	0.188519	1
IMAGE:1522456	108598 KIAA1694 KIAA1694 protein Hs.19597 AA908645	16	80302483	80302865	262	7	#N/A	#N/A	0.350308	0.00282283	0.0130641	1	0.255864	0.0234006	0.0829871	1	0.168583	0.0274411	0.0927786	1
IMAGE:2248488	317374 EMS1 ems1 sequence (mammary tumor and squamous cell carcinoma-associated (p80/85 src substrate) Hs.119257 AI659564	11	69931051	69931514	29	5	1	0.544565	0.36489	0.0028458	0.0131572	1	0.29215	0.014627	0.0604947	1	0.202541	0.0137462	0.0574164	1
IMAGE:306812	223377 Homo sapiens, Similar to RIKEN cDNA 2610528G05 gene, clone IMAGE:3875837, mRNA, partial cds Hs.348385 N79049	16	4372936	4373527	655	10	#N/A	#N/A	0.355678	0.00284969	0.013162	1	0.340274	0.00432566	0.0263558	1	0.241289	0.00346909	0.0222985	1
IMAGE:1585040	306899 TCEB1L transcription elongation factor B (SIII), polypeptide 1-like Hs.171626 AA972630	5	133519987	133520378	360	8	1	0.261593	0.355281	0.00287866	0.0132826	1	0.271247	0.0190025	0.0722626	1	0.194364	0.0148244	0.0601817	1
IMAGE:283897	113883 PPP1R2 protein phosphatase 1, regulatory (inhibitor) subunit 2 Hs.267819 N52605	3	196722520	196722983	1781	12	1	0.367639	0.361209	0.00288544	0.0133006	1	0.347789	0.00416124	0.0259176	1	0.232968	0.00524073	0.029587	1
IMAGE:290399	119279 VMP1 likely ortholog of rat vacuole membrane protein 1 Hs.166254 N62339	17	55271996	55273236	106	10	#N/A	#N/A	0.352088	0.00290039	0.0133402	1	0.157185	0.114825	0.248207	1	0.107235	0.113031	0.2431	1
IMAGE:1557660	310256 BN51T BN51 (BHK21) temperature sensitivity complementing Hs.1276 AA937731	8	22164477	22164620	446	20	1	0.611092	0.346491	0.00290095	0.0133402	1	0.380698	0.00121061	0.0112445	1	0.260801	0.00136959	0.0120505	1
IMAGE:2062415	310979 GMDS GDP-mannose 4,6-dehydratase Hs.105435 AI337360	6	1569039	1569750	1569	8	1	-0.563678	0.352057	0.00290268	0.0133402	1	0.31773	0.00684286	0.0364009	1	0.21002	0.00887232	0.0429509	1
IMAGE:772898	310354 Homo sapiens cDNA FLJ32425 fis, clone SKMUS2000961 Hs.63236 AA428492	1	224601122	224603580	2086	10	#N/A	#N/A	0.349061	0.00291533	0.0133851	1	0.291506	0.0114837	0.0514486	1	0.200055	0.0113568	0.0503441	1
IMAGE:1088039	111576 ESTs Hs.158357 AA593410	6	41102737	41103166	650	10	#N/A	#N/A	0.35158	0.00293841	0.0134777	1	0.302592	0.00955566	0.0454041	1	0.205766	0.0100928	0.0467564	1
IMAGE:46896	101180 PRO1331 hypothetical protein PRO1331 Hs.301824 H09818	5	156753220	156755184	898	7	#N/A	#N/A	0.366737	0.00294363	0.0134882	1	0.382266	0.00210262	0.0160915	1	0.268244	0.00191533	0.0151008	1
IMAGE:45327	101451 ACLY ATP citrate lyase Hs.174140 H08547	17	37277351	37297402	538	14	1	0.705288	0.348388	0.00296634	0.0135789	1	0.264513	0.0198369	0.074606	1	0.172339	0.0248472	0.0858518	1
IMAGE:789182	113139 PCNA proliferating cell nuclear antigen Hs.78996 AA450264	20	5043606	5048536	2	18	1	0.864711	0.359973	0.00297622	0.0136106	1	0.310567	0.00952989	0.0453748	1	0.191765	0.0175654	0.06813	1
IMAGE:1602088	307214 ESTs, Weakly similar to unnamed protein product [H.sapiens] Hs.319825 AA988857	7	92405312	92405661	161	9	#N/A	#N/A	0.353337	0.00302443	0.0138174	1	0.0355102	0.394425	0.557715	1	0.0193322	0.414373	0.573996	1
IMAGE:795817	112929 ESTs, Weakly similar to ALU1_HUMAN ALU SUBFAMILY J SEQUENCE CONTAMINATION WARNING ENTRY [H.sapiens] Hs.356174 AA460575	10	59827879	59828981	200	8	#N/A	#N/A	0.347472	0.00303701	0.0138612	1	0.250863	0.0256907	0.0888615	1	0.163378	0.0314051	0.101857	1
IMAGE:1468764	223022 CSMD1 CUB and Sushi multiple domains 1 Hs.123468 AA889055	8	2782588	2783214	427	18	#N/A	#N/A	0.36861	0.00304737	0.0138948	1	0.206596	0.0668108	0.172005	1	0.141606	0.0652971	0.167421	1
IMAGE:511045	113631 LGALS4 lectin, galactoside-binding, soluble, 4 (galectin 4) Hs.5302 AA100290	19	43984154	43991435	126	14	#N/A	#N/A	0.347264	0.00305324	0.0139079	1	0.381929	0.00127235	0.0115914	1	0.253213	0.00196595	0.0152658	1
IMAGE:590500	103526 SFRS2 **splicing factor, arginine/serine-rich 2 Hs.73965 AA157261	17	72244651	72244986	227	10	#N/A	#N/A	0.347019	0.00307247	0.0139817	1	0.214461	0.0484614	0.138273	1	0.15199	0.0417391	0.12343	1
IMAGE:120138	107349 JDP1 J domain containing protein 1 Hs.260720 T95267	10	69240766	69267790	309	6	#N/A	#N/A	0.364871	0.00308203	0.0140114	1	0.0618968	0.326205	0.493036	1	0.052685	0.285029	0.452835	1
IMAGE:509570	99327 Homo sapiens cDNA: FLJ22656 fis, clone HSI07655 Hs.12436 AA056601	10	75242268	75243647	221	9	1	0.515943	0.355413	0.00309222	0.0140439	1	0.25791	0.025439	0.0883209	1	0.181653	0.021993	0.079209	1
IMAGE:205303	107405 SRI sorcin Hs.300741 H60859	7	87480253	87483975	28	8	#N/A	#N/A	0.349529	0.00309624	0.0140484	1	0.362587	0.00231583	0.0173145	1	0.252197	0.00220643	0.0164434	1
IMAGE:416328	226667 CPNE3 copine III Hs.14158 W86835	8	87637445	87640915	5190	18	1	0.958918	0.346384	0.0031229	0.014149	1	0.388629	0.00105493	0.0101502	1	0.269589	0.00107006	0.0100451	1
IMAGE:50888	99877 PRDX3 peroxiredoxin 3 Hs.75454 H19202	10	120917204	120928294	100	5	1	0.654358	0.349172	0.00312452	0.014149	1	0.294287	0.0114022	0.0512806	1	0.19468	0.013984	0.0577841	1
IMAGE:347351	226315 SOX13 SRY (sex determining region Y)-box 13 Hs.201671 W81653	1	200827877	200828528	33	13	#N/A	#N/A	0.354807	0.00313952	0.014203	1	0.206882	0.0594899	0.159144	1	0.146622	0.0519969	0.143325	1
IMAGE:1580495	310176 Homo sapiens cDNA FLJ31952 fis, clone NT2RP7007221, weakly similar to Rattus norvegicus schlafen-4 (SLFN-4) mRNA Hs.193490 AA969331	17	30790130	30790561	116	7	#N/A	#N/A	0.354742	0.00314468	0.0142034	1	0.241609	0.0339164	0.106883	1	0.160703	0.0373805	0.114795	1
IMAGE:265114	100209 Homo sapiens clone PP902 unknown mRNA Hs.160422 N20820	7	126608029	126608907	601	6	1	0.505646	0.348905	0.00314574	0.0142034	1	0.390676	0.00108805	0.0103696	1	0.25071	0.00232556	0.0169494	1
IMAGE:321529	99589 **Homo sapiens, clone IMAGE:4295273, mRNA Hs.301746 W32474	13	96884727	96914851	259	15	1	0.726698	0.346049	0.00314972	0.0142075	1	0.286787	0.0126821	0.054446	1	0.194187	0.0135045	0.0567385	1
IMAGE:240896	222156 FLJ22474 hypothetical protein FLJ22474 Hs.108118 H90152	13	113026513	113026896	640	18	#N/A	#N/A	0.345877	0.0031636	0.0142562	1	0.366711	0.00192344	0.0150791	1	0.259727	0.00154945	0.0129582	1
IMAGE:510790	107455 YARS tyrosyl-tRNA synthetase Hs.239307 AA102052	1	32910373	32914903	134	5	#N/A	#N/A	0.351303	0.00318379	0.0143332	1	0.273119	0.0183298	0.0709282	1	0.187629	0.0178912	0.068963	1
IMAGE:811766	102546 NEDD4L neural precursor cell expressed, developmentally down-regulated 4-like Hs.12017 AA443004	18	54207327	54214790	387	17	1	-0.64836	0.350976	0.00321008	0.0144376	1	0.346081	0.0037626	0.0241181	1	0.257328	0.00199304	0.0153853	1
IMAGE:1899437	316263 HNF4A hepatocyte nuclear factor 4, alpha Hs.54424 AI301528	20	42493067	42493440	85	24	#N/A	#N/A	0.359888	0.0032214	0.0144744	1	0.250043	0.0316353	0.101743	1	0.16086	0.0399898	0.119421	1
IMAGE:530761	316576 ADSS adenylosuccinate synthase Hs.90011 AA070203	1	240897837	240941235	1603	8	1	0.737186	0.347832	0.00323249	0.0145101	1	0.33005	0.00515606	0.0295325	1	0.228264	0.0049851	0.0288388	1
IMAGE:201282	226480 C1orf22 **chromosome 1 open reading frame 22 Hs.301997 R99503	1	181391324	181393154	1447	13	#N/A	#N/A	0.344802	0.00325149	0.0145813	1	0.404321	0.000670173	0.0073323	1	0.276789	0.00081064	0.00843065	1
IMAGE:704414	307792 SNRPB small nuclear ribonucleoprotein polypeptides B and B1 Hs.83753 AA279661	20	2394061	2394853	94	19	1	0.506869	0.353097	0.00327651	0.0146776	1	0.201172	0.0648525	0.168806	1	0.118254	0.0948893	0.217292	1
IMAGE:609929	118383 LOC51202 hqp0256 protein Hs.284288 AA169151	12	12873622	12874161	104	9	1	0.542516	0.375902	0.00327977	0.0146776	1	0.287078	0.0207243	0.0766682	1	0.194739	0.0218643	0.0790137	1
IMAGE:1394099	310078 MGC5528 hypothetical protein MGC5528 Hs.315167 AA843451	8	120915394	120915847	2035	21	1	0.64602	0.350088	0.00328248	0.0146776	1	0.293393	0.0122265	0.0533512	1	0.216423	0.00772675	0.0390452	1
IMAGE:366950	117800 SLPI secretory leukocyte protease inhibitor (antileukoproteinase) Hs.251754 AA026192	20	43314293	43316598	88	21	#N/A	#N/A	0.358971	0.00329475	0.0147183	1	0.40378	0.00109347	0.01037	1	0.287943	0.000862286	0.0087323	1
IMAGE:487773	105514 ADAM10 a disintegrin and metalloproteinase domain 10 Hs.172028 AA043347	15	56674891	56676099	698	5	1	0.788794	0.341258	0.0033199	0.0148163	1	0.35451	0.00245694	0.0179738	1	0.249139	0.0021073	0.0158669	1
IMAGE:435415	222276 MRPL50 mitochondrial ribosomal protein L50 Hs.288224 AA700090	9	101231803	101232216	1089	9	1	0.938735	0.346482	0.0033445	0.0149117	1	0.289557	0.0125815	0.054064	1	0.206116	0.00998727	0.0465001	1
IMAGE:823796	118868 ESTs Hs.42299 AA490264	7	92404020	92404355	160	8	#N/A	#N/A	0.361444	0.00335102	0.0149264	1	0.035014	0.39946	0.561426	1	0.0229342	0.402361	0.56548	1
IMAGE:2055010	318836 PBEF pre-B-cell colony-enhancing factor Hs.239138 AI335002	7	105482681	105483091	856	6	#N/A	#N/A	0.355129	0.00335662	0.014937	1	0.303259	0.0110993	0.0505585	1	0.200441	0.0138268	0.0575972	1
IMAGE:1556151	310464 AA976089	19	43997901	43998486	136	14	#N/A	#N/A	0.340411	0.00339247	0.015082	1	0.264269	0.0191111	0.0725562	1	0.171474	0.0244441	0.0848667	1
IMAGE:248454	118512 ERP70 protein disulfide isomerase related protein (calcium-binding protein, intestinal-related) Hs.93659 N59626	7	148138182	148140028	461	7	#N/A	#N/A	0.34032	0.00340037	0.0151026	1	0.366313	0.00179762	0.01427	1	0.2555	0.00166937	0.0136167	1
IMAGE:127751	116592 FLJ10803 **hypothetical protein FLJ10803 Hs.8173 R09724	7	43459135	43542315	447	9	#N/A	#N/A	0.342907	0.00341171	0.0151384	1	0.200291	0.0607527	0.161774	1	0.137497	0.0586972	0.155942	1
IMAGE:1865128	308468 PXR1 peroxisome receptor 1 Hs.158084 AI269119	12	7254976	7255322	2034	12	1	0.325248	0.34554	0.00342473	0.0151817	1	0.172364	0.0936736	0.21785	1	0.116313	0.0945829	0.216998	1
IMAGE:2254132	317580 PLCB1 phospholipase C, beta 1 (phosphoinositide-specific) Hs.41143 AI620336	20	8813114	8813547	3	18	1	0.440209	0.357328	0.00342981	0.0151896	1	0.162182	0.115827	0.249424	1	0.110279	0.115017	0.245958	1
IMAGE:506016	220529 Homo sapiens cDNA FLJ14787 fis, clone NT2RP4000878, highly similar to MYELOID UPREGULATED PROTEIN Hs.250700 AA708440	19	59071138	59071498	1654	10	#N/A	#N/A	0.339712	0.00345341	0.0152795	1	0.21676	0.0452937	0.132308	1	0.148345	0.0441999	0.128572	1
IMAGE:2321118	316468 RPS7 ribosomal protein S7 Hs.301547 AI675707	2	3117444	3122102	740	6	#N/A	#N/A	0.345152	0.00345821	0.0152804	1	0.243168	0.0306727	0.100037	1	0.166903	0.0297722	0.0978507	1
IMAGE:809824	116205 TMEPAI transmembrane, prostate androgen induced RNA Hs.83883 AA455519	20	55656859	55657108	83	23	1	0.959214	0.342347	0.00346039	0.0152804	1	0.28392	0.0134552	0.0569204	1	0.19316	0.0139142	0.05765	1
IMAGE:262920	106807 H41 hypothetical protein Hs.283690 H99695	3	134790359	134790751	2009	9	1	0.48104	0.345053	0.0034668	0.0152804	1	0.327271	0.00550132	0.0310868	1	0.217441	0.00705054	0.0366385	1
IMAGE:726479	107396 Homo sapiens cDNA FLJ13034 fis, clone NT2RP3001232 Hs.288931 AA399377	9	76039367	76040357	267	9	#N/A	#N/A	0.356888	0.00346681	0.0152804	1	0.261173	0.0260533	0.0896466	1	0.185729	0.0216155	0.0783488	1
IMAGE:27544	118920 PROML1 prominin-like 1 (mouse) Hs.112360 R40057	3	107744592	107744862	1342	7	#N/A	#N/A	0.350642	0.00348223	0.0153337	1	0.315807	0.00803643	0.0402082	1	0.215955	0.00831992	0.0408754	1
IMAGE:855487	102455 ASAH N-acylsphingosine amidohydrolase (acid ceramidase) Hs.75811 AA664155	8	17959091	17961394	415	20	1	0.943717	0.341857	0.00350346	0.0154126	1	0.360381	0.00227106	0.0170072	1	0.236583	0.00352795	0.0224585	1
IMAGE:686733	226319 FLJ11712 hypothetical protein FLJ11712 Hs.14920 AA258104	13	50428551	50428899	286	16	1	0.64458	0.338895	0.00352586	0.0154964	1	0.296482	0.00980329	0.0462484	1	0.184754	0.0169147	0.0663399	1
IMAGE:1696831	319615 Homo sapiens, clone IMAGE:4332938, mRNA Hs.88594 AI095794	8	91704948	91705349	1293	15	#N/A	#N/A	0.356007	0.00354194	0.0155523	1	0.35297	0.00395786	0.0251262	1	0.244792	0.00385726	0.0240585	1
IMAGE:203437	107446 Homo sapiens cDNA FLJ25067 fis, clone CBL05133 Hs.20304 H55768	20	5701505	5702070	236	15	#N/A	#N/A	0.368904	0.00355996	0.0156055	1	0.36043	0.00450275	0.0270633	1	0.254162	0.00391358	0.0243769	1
IMAGE:700681	225333 MBP myelin basic protein Hs.69547 AA283755	18	72854363	72855154	6	17	#N/A	#N/A	0.343985	0.00356081	0.0156055	1	0.410154	0.000620869	0.00697422	1	0.268894	0.00120059	0.0110027	1
IMAGE:810970	114930 FLJ10716 CLLL7 protein Hs.24129 AA459405	13	49004082	49005395	1091	8	1	0.573107	0.346635	0.00357771	0.0156647	1	0.373411	0.00189058	0.0149057	1	0.241804	0.00340951	0.0222179	1
IMAGE:897626	116677 RAB7 RAB7, member RAS oncogene family Hs.237955 AA496780	3	129996901	130009190	749	9	1	0.499245	0.34095	0.00358435	0.015679	1	0.251937	0.0251913	0.0875265	1	0.155026	0.0387456	0.117315	1
IMAGE:462114	221748 FLJ10737 hypothetical protein FLJ10737 Hs.261134 AA705373	1	6628501	6628818	335	9	#N/A	#N/A	0.338198	0.00358868	0.0156831	1	0.164442	0.100481	0.228289	1	0.105459	0.112889	0.2431	1
IMAGE:1455463	223827 ESTs Hs.356611 AA865667	19	3419880	3420147	414	7	1	-0.613327	0.346354	0.00360265	0.0157293	1	0.324215	0.00627745	0.0345446	1	0.218256	0.00730135	0.0376288	1
IMAGE:1636171	317660 AI016036	17	40111814	40111902	101	11	1	0.642852	0.340563	0.0036194	0.0157875	1	0.245382	0.0284203	0.0945573	1	0.174033	0.0237462	0.083382	1
IMAGE:713455	114150 ANXA2 annexin A2 Hs.355908 AA283739	15	58475140	58477460	101	5	1	0.782362	0.340454	0.00362937	0.0157881	1	0.298018	0.00999485	0.0470083	1	0.214071	0.00738793	0.0379482	1
IMAGE:530403	225765 rab11-FIP1 likley homolog of rabbit rab11-family interacting protein 1 Hs.17625 AA084009	12	116964975	116965202	2998	6	#N/A	#N/A	0.351861	0.00363666	0.0157881	1	0.343257	0.00462327	0.0275373	1	0.244424	0.00362216	0.0229321	1
IMAGE:788205	107550 SOX4 SRY (sex determining region Y)-box 4 Hs.83484 AA453420	6	21702002	21702704	14	8	1	0.853237	0.348853	0.00363915	0.0157881	1	0.292794	0.0130334	0.0556957	1	0.20224	0.0124644	0.0538613	1
IMAGE:713087	221482 FLJ13046 hypothetical protein FLJ13046 similar to exportin 4 Hs.117102 AA282922	13	20251269	20252499	733	10	1	0.680864	0.351825	0.00363989	0.0157881	1	0.295388	0.0130268	0.0556957	1	0.18479	0.021167	0.0773172	1
IMAGE:120162	101527 ESTs Hs.356825 T95273	10	42566647	42567600	892	7	1	1.06086	0.3431	0.00364031	0.0157881	1	0.136827	0.148147	0.293002	1	0.0950764	0.141566	0.281686	1
IMAGE:75923	107726 ZNF32 zinc finger protein 32 (KOX 30) Hs.78765 T47229	10	43459315	43459692	1	8	#N/A	#N/A	0.337618	0.00364176	0.0157881	1	0.254389	0.0231305	0.0822183	1	0.185146	0.0167264	0.0657128	1
IMAGE:38213	103484 FLJ22174 hypothetical protein FLJ22174 Hs.7734 R35692	6	3214694	3215080	1070	9	1	-0.682246	0.3403	0.00364342	0.0157881	1	0.264065	0.0200104	0.0751079	1	0.186098	0.0170339	0.0664696	1
IMAGE:795754	110041 MYO5B myosin VB Hs.172506 AA460302	18	45603272	45603877	19	17	1	-0.700639	0.337332	0.00366814	0.0158804	1	0.35506	0.00242178	0.0179041	1	0.243838	0.0025492	0.0180669	1
IMAGE:247818	107084 Homo sapiens cDNA FLJ13495 fis, clone PLACE1004425 Hs.239666 N53665	7	7058856	7060051	37	12	1	0.409563	0.33966	0.00370229	0.0160133	1	0.279079	0.0148563	0.0611699	1	0.194468	0.0133943	0.0564561	1
IMAGE:429959	114541 LC27 putative integral membrane transporter Hs.296398 AA033947	8	98933374	98934006	56	17	1	0.543232	0.347723	0.00374147	0.0161591	1	0.253676	0.0274431	0.0924647	1	0.181763	0.021929	0.0790399	1
IMAGE:1877234	316392 ESTs, Weakly similar to BASI_HUMAN BASIGIN PRECURSOR [H.sapiens] Hs.356112 AI276270	5	49729791	49730185	3635	11	#N/A	#N/A	0.339224	0.003743	0.0161591	1	0.212103	0.0503549	0.141667	1	0.148371	0.0455481	0.131093	1
IMAGE:591632	307494 KIAA0625 KIAA0625 protein Hs.154919 AA147170	9	132168834	132169190	627	12	1	0.584582	0.347625	0.00375043	0.0161761	1	0.268223	0.0210277	0.0774193	1	0.193804	0.015819	0.0631124	1
IMAGE:754594	105266 FLJ23309 hypothetical protein FLJ23309 Hs.87128 AA406266	9	5774570	5775007	98	18	#N/A	#N/A	0.344535	0.00376832	0.0162285	1	0.281449	0.0155705	0.0628567	1	0.189555	0.0169632	0.0664178	1
IMAGE:586685	117859 LGALS4 lectin, galactoside-binding, soluble, 4 (galectin 4) Hs.5302 AA130541	19	43984153	43989069	125	13	#N/A	#N/A	0.341695	0.00376976	0.0162285	1	0.37463	0.00168717	0.0137248	1	0.2529	0.00215205	0.01609	1
IMAGE:1668694	312134 EST Hs.235049 AI079148	17	71452211	71452657	46	10	1	-0.664028	0.341659	0.00377309	0.0162285	1	0.260956	0.0221411	0.0798045	1	0.191502	0.0153148	0.061632	1
IMAGE:1592006	221495 HOXA10 homeo box A10 Hs.110637 AA953229	7	26984116	26984460	698	13	1	0.896657	0.34398	0.00382018	0.0164158	1	0.219839	0.0471445	0.136026	1	0.14587	0.0513239	0.142402	1
IMAGE:592630	102655 MINPP1 multiple inositol polyphosphate histidine phosphatase, 1 Hs.95907 AA161160	10	89254648	89303124	335	12	1	0.414577	0.335486	0.00384264	0.0164864	1	0.287578	0.0118729	0.0525017	1	0.191033	0.0141096	0.0581472	1
IMAGE:739142	113439 ING1 inhibitor of growth family, member 1 Hs.46700 AA421790	13	110163670	110164164	7	16	1	0.592423	0.33816	0.00384373	0.0164864	1	0.274542	0.0162833	0.0649431	1	0.179826	0.0202878	0.0749935	1
IMAGE:123264	106449 CD38 CD38 antigen (p45) Hs.66052 R00276	4	15512108	15526749	397	12	#N/A	#N/A	0.346546	0.00385061	0.0165006	1	0.322843	0.00688887	0.0365615	1	0.210431	0.00981557	0.0460714	1
IMAGE:283114	104621 Homo sapiens, clone IMAGE:3448993, mRNA Hs.255935 N51323	12	91038031	91038497	346	5	#N/A	#N/A	0.337484	0.00390903	0.0167354	1	0.335612	0.00423088	0.0261422	1	0.22685	0.00489223	0.0284081	1
IMAGE:504826	112516 TFAM transcription factor A, mitochondrial Hs.75133 AA150777	10	59824786	59825445	197	7	1	0.790296	0.337264	0.00393044	0.0167839	1	0.237277	0.0328615	0.104596	1	0.169176	0.0270169	0.0918693	1
IMAGE:1862628	101410 ESTs Hs.133294 AI053446	1	153308297	153308619	2570	15	1	0.850189	0.361281	0.00393172	0.0167839	1	0.318756	0.0101962	0.0476647	1	0.206043	0.0147058	0.0598054	1
IMAGE:1076028	112696 Homo sapiens cDNA: FLJ22508 fis, clone HRC11772 Hs.8859 AA587773	17	74505112	74517415	46	10	#N/A	#N/A	0.342791	0.00393334	0.0167839	1	0.342709	0.00407957	0.0255484	1	0.225797	0.00576097	0.0319303	1
IMAGE:950700	103413 PP pyrophosphatase (inorganic) Hs.184011 AA608572	10	71632604	71636096	116	7	1	0.755971	0.33454	0.00393486	0.0167839	1	0.282757	0.0131363	0.056032	1	0.19035	0.0143939	0.0588987	1
IMAGE:259374	105485 MCCC2 methylcrotonoyl-Coenzyme A carboxylase 2 (beta) Hs.167531 N31952	5	70984255	70988795	3148	11	1	0.485871	0.34854	0.00394199	0.016789	1	0.382815	0.00174688	0.013963	1	0.262398	0.00197035	0.0152743	1
IMAGE:773152	106143 ESTs Hs.98434 AA425379	10	19827418	20063413	655	8	#N/A	#N/A	0.351531	0.00394593	0.016789	1	0.147127	0.139132	0.281672	1	0.108003	0.119897	0.253069	1
IMAGE:855557	222667 PKIG protein kinase (cAMP-dependent, catalytic) inhibitor gamma Hs.3407 AA664210	20	42680678	42681088	103	24	#N/A	#N/A	0.348488	0.00394694	0.016789	1	0.327045	0.00668006	0.0358646	1	0.231712	0.00545249	0.0304026	1
IMAGE:1899230	307038 H.sapiens mRNA for metallothionein isoform 1R Hs.348990 AI289110	16	55208974	55210231	81	12	1	-1.80194	0.33384	0.00400433	0.0170175	1	0.28661	0.0121157	0.0530978	1	0.198518	0.0112981	0.0502679	1
IMAGE:487722	102735 B3GNT5 UDP-GlcNAc:betaGal beta-1,3-N-acetylglucosaminyltransferase 5 Hs.136414 AA043551	3	184473442	184473874	985	16	#N/A	#N/A	0.344791	0.00401865	0.0170627	1	0.313978	0.00836444	0.0413398	1	0.215823	0.00835299	0.0409076	1
IMAGE:810873	114678 SCNN1A sodium channel, nonvoltage-gated 1 alpha Hs.2794 AA458982	12	6326269	6326890	1106	14	1	-1.50642	0.333379	0.00405059	0.0171825	1	0.252537	0.0239512	0.0843578	1	0.176284	0.0214433	0.0780187	1
IMAGE:593929	117174 FLJ13782 hypothetical protein FLJ13782 Hs.257924 AA169379	8	102750736	102751130	1472	20	#N/A	#N/A	0.336007	0.00405495	0.0171853	1	0.38811	0.00107082	0.0102604	1	0.276789	0.000810629	0.00843065	1
IMAGE:1853760	318296 EFG1 mitochondrial elongation factor G Hs.274543 AI280035	3	159890649	159891077	835	13	1	0.703971	0.33317	0.00407175	0.0172375	1	0.346959	0.00298358	0.0203059	1	0.2323	0.00381272	0.0238128	1
IMAGE:825176	222260 FLJ11273 hypothetical protein FLJ11273 Hs.3542 AA504163	7	12037123	12045594	2193	8	1	0.912773	0.341346	0.00407473	0.0172375	1	0.357836	0.00281782	0.019435	1	0.241057	0.00349627	0.0223633	1
IMAGE:2018941	310062 D21S2056E DNA segment on chromosome 21 (unique) 2056 expressed sequence Hs.110757 AI362799	21	44047963	44048406	1002	12	1	0.626301	0.338064	0.00412309	0.0174262	1	0.211622	0.0522363	0.145282	1	0.142777	0.053503	0.145655	1
IMAGE:1635601	311056 Homo sapiens, Similar to G protein-coupled receptor, family C, group 5, member C, clone MGC:10304 IMAGE:3622005, mRNA, complete cds Hs.330425 AI016010	17	69954729	69955163	37	9	1	-1.42228	0.343292	0.00416707	0.017596	1	0.297154	0.0119229	0.0525017	1	0.209218	0.0101739	0.0468971	1
IMAGE:1707436	318056 ESTs Hs.135041 AI096681	7	22968908	22969372	173	10	1	0.777472	0.346007	0.00418951	0.0176746	1	0.320395	0.00772636	0.0393373	1	0.219153	0.00802566	0.039974	1
IMAGE:261194	106874 PRO1489 hypothetical protein PRO1489 Hs.197922 H98215	1	20554194	20554575	298	10	1	0.910896	0.334331	0.00422623	0.0177991	1	0.166799	0.0991481	0.226708	1	0.117068	0.0912395	0.212831	1
IMAGE:1175398	110502 YARS tyrosyl-tRNA synthetase Hs.239307 AA641406	1	32925346	32952014	108	6	#N/A	#N/A	0.334327	0.0042267	0.0177991	1	0.206465	0.0551214	0.150591	1	0.138441	0.0574494	0.153331	1
IMAGE:1536032	307452 ZNF340 zinc finger protein 340 Hs.254837 AA917868	20	61845561	61845849	256	19	#N/A	#N/A	0.339735	0.00423768	0.0178202	1	0.313859	0.00791174	0.0398428	1	0.220856	0.00673358	0.0354939	1
IMAGE:1732666	312070 EST Hs.303856 AI191823	12	6925193	6925420	1704	13	#N/A	#N/A	0.339718	0.00423942	0.0178202	1	0.399573	0.000927532	0.00927132	1	0.281113	0.000829315	0.00858008	1
IMAGE:502669	118190 HDAC2 histone deacetylase 2 Hs.3352 AA125908	6	114368574	114371234	703	5	1	0.514576	0.331421	0.00425261	0.0178594	1	0.132124	0.152522	0.298465	1	0.112437	0.0982709	0.221962	1
IMAGE:1628456	319950 LZ16 nasopharyngeal carcinoma susceptibility protein Hs.42390 AA994059	16	87879088	87879464	418	7	1	0.529082	0.333867	0.00427481	0.0179295	1	0.330098	0.0048308	0.0282999	1	0.224535	0.00527911	0.0297223	1
IMAGE:150262	119132 FLJ13263 hypothetical protein FLJ13263 Hs.288768 H01128	10	81840813	81841137	321	8	#N/A	#N/A	0.339354	0.00427704	0.0179295	1	0.146719	0.133296	0.274255	1	0.0990624	0.133841	0.271803	1
IMAGE:250678	224178 FLJ20171 hypothetical protein FLJ20171 Hs.24743 H95975	8	95759703	95788641	2560	17	1	0.463109	0.333685	0.004294	0.0179843	1	0.302158	0.00913364	0.0440777	1	0.207351	0.00910542	0.0437136	1
IMAGE:2048524	314054 JAK2 Janus kinase 2 (a protein tyrosine kinase) Hs.115541 AI376272	9	5117073	5117497	297	15	#N/A	#N/A	0.344749	0.00431751	0.0180664	1	0.336677	0.00537828	0.0305033	1	0.220132	0.00779223	0.0392837	1
IMAGE:744036	223808 FBXO25 F-box only protein 25 Hs.81001 AA629247	8	403094	409055	406	19	1	-0.392929	0.338862	0.00432831	0.0180952	1	0.322553	0.00651826	0.03528	1	0.241431	0.00345259	0.0222374	1
IMAGE:51406	113154 SLC13A3 solute carrier family 13 (sodium-dependent dicarboxylate transporter), member 3 Hs.102867 H18950	20	44620472	44620821	248	24	#N/A	#N/A	0.347382	0.00435564	0.0181931	1	0.291276	0.0148732	0.061185	1	0.20137	0.0142002	0.0583647	1
IMAGE:1640707	317078 SMARCA2 SWI/SNF related, matrix associated, actin dependent regulator of chromatin, subfamily a, member 2 Hs.198296 AI123475	9	2037350	2046826	602	17	#N/A	#N/A	0.341361	0.00436535	0.0182172	1	0.38207	0.00163517	0.0134894	1	0.25652	0.002225	0.0165286	1
IMAGE:897603	221073 ATIP1 AT2 receptor-interacting protein 1 Hs.7946 AA496857	8	17545592	17547891	2	21	#N/A	#N/A	0.338281	0.00438955	0.0183017	1	0.333231	0.00510514	0.0293498	1	0.231918	0.00473023	0.0278164	1
IMAGE:1898758	308676 BCE-1 BCE-1 protein Hs.99824 AI302139	9	79569913	79570299	56	10	1	-0.826313	0.338178	0.00440047	0.0183307	1	0.2352	0.0365145	0.113112	1	0.1529	0.0435584	0.127445	1
IMAGE:344405	112872 CTNNBIP1 catenin, beta interacting protein 1 Hs.99816 W73346	1	9844433	9872260	135	8	#N/A	#N/A	0.329966	0.00440844	0.0183474	1	0.275805	0.0151697	0.0617885	1	0.200691	0.0105788	0.0482782	1
IMAGE:1646048	312238 FLJ10461 hypothetical protein FLJ10461 Hs.122579 AI031571	3	173954999	173957606	302	14	1	1.86702	0.332565	0.00441356	0.0183522	1	0.320755	0.00601351	0.0333699	1	0.206897	0.00923329	0.0441899	1
IMAGE:1055582	224185 ESTs Hs.109307 AA620887	2	10004061	10004428	456	8	1	0.504394	0.338016	0.00441767	0.0183527	1	0.125121	0.171978	0.322625	1	0.0873392	0.164224	0.311999	1
IMAGE:416945	111216 Homo sapiens, clone MGC:21483 IMAGE:3854163, mRNA, complete cds Hs.18724 W87709	2	170432966	170433894	226	5	1	1.15427	0.32983	0.00442316	0.0183591	1	0.369206	0.00166226	0.0135918	1	0.260386	0.00139114	0.0121695	1
IMAGE:1946393	319326 ESTs Hs.143292 AI339395	15	76165888	76166217	165	5	#N/A	#N/A	0.332165	0.00445702	0.0184831	1	0.061034	0.319702	0.486544	1	0.0493153	0.287195	0.455028	1
IMAGE:489495	102861 Homo sapiens cDNA FLJ14787 fis, clone NT2RP4000878, highly similar to MYELOID UPREGULATED PROTEIN Hs.250700 AA099138	19	59069976	59070600	1655	10	#N/A	#N/A	0.328767	0.00454048	0.0188123	1	0.310118	0.00723895	0.0380057	1	0.210861	0.00771828	0.0390452	1
IMAGE:298128	116741 DDEF2 development and differentiation enhancing factor 2 Hs.12802 N70773	2	9494920	9496404	52	8	#N/A	#N/A	0.330932	0.00459316	0.0190135	1	0.264006	0.0200309	0.0751238	1	0.182019	0.0190948	0.0717192	1
IMAGE:171912	221101 **Homo sapiens mRNA full length insert cDNA clone EUROIMAGE 703547 Hs.12999 H18962	9	137784584	137785628	533	15	#N/A	#N/A	0.330736	0.00461515	0.0190853	1	0.162869	0.104571	0.234384	1	0.117389	0.0906406	0.211981	1
IMAGE:752903	99953 KIAA0303 KIAA0303 protein Hs.54985 AA481435	5	66499168	66500489	256	10	#N/A	#N/A	0.361076	0.00461873	0.0190853	1	0.359477	0.00496482	0.0287934	1	0.243807	0.00578786	0.0320409	1
IMAGE:293001	224462 DKFZP434E2318 hypothetical protein DKFZp434E2318 Hs.63841 N69116	13	40664039	40665879	1	9	#N/A	#N/A	0.34741	0.00467784	0.0192968	1	0.169533	0.107629	0.238996	1	0.122381	0.0935314	0.216107	1
IMAGE:256680	118565 BITE p10-binding protein Hs.42315 H96392	3	139695895	139696321	161	10	#N/A	#N/A	0.332846	0.00468124	0.0192968	1	0.280331	0.0151843	0.0617885	1	0.193037	0.0146589	0.059667	1
IMAGE:781362	107211 PLEC1 plectin 1, intermediate filament binding protein, 500kD Hs.79706 AA448400	8	145061308	145061764	1101	27	#N/A	#N/A	0.327511	0.00468243	0.0192968	1	0.203808	0.0559891	0.152125	1	0.148914	0.0435925	0.127445	1
IMAGE:2272597	315781 RPS21 ribosomal protein S21 Hs.1948 AI681381	20	60395557	60396933	1050	21	#N/A	#N/A	0.327376	0.00469794	0.0193435	1	0.449728	0.000141798	0.00259383	0.620507	0.319896	0.000119229	0.00218973	0.521983
IMAGE:773138	105918 PRO1489 hypothetical protein PRO1489 Hs.197922 AA425373	1	20554706	20555110	299	10	1	0.989797	0.332653	0.00470309	0.0193475	1	0.201653	0.0610536	0.162295	1	0.135219	0.063445	0.164127	1
IMAGE:1468647	223031 ESTs Hs.98161 AA884664	3	64061523	64061838	49	11	1	-0.502074	0.356633	0.00472751	0.0194306	1	0.238835	0.0440884	0.130378	1	0.165596	0.0415723	0.123173	1
IMAGE:502287	106873 **ESTs, Weakly similar to BASI_HUMAN BASIGIN PRECURSOR [H.sapiens] Hs.356112 AA156781	5	49727783	49728490	3637	10	#N/A	#N/A	0.337585	0.00477693	0.0196037	1	0.304272	0.0102816	0.0479212	1	0.213398	0.00898529	0.0434524	1
IMAGE:151620	103956 CAC-1 CAC-1 Hs.343912 H03154	1	33029303	33030664	17	6	1	-0.993327	0.326684	0.00477809	0.0196037	1	0.314593	0.00653304	0.03528	1	0.219222	0.00590117	0.032474	1
IMAGE:754628	118123 ESTs Hs.25933 AA411392	1	146630031	146631114	1446	16	1	0.664116	0.337258	0.00481414	0.0197341	1	0.413019	0.000694909	0.0074966	1	0.260422	0.00194074	0.01524	1
IMAGE:365508	99818 MYBBP1A MYB binding protein (P160) 1a Hs.22824 AA009454	17	4389055	4389388	1753	5	1	0.36007	0.328769	0.00484085	0.019814	1	0.203317	0.0579565	0.156509	1	0.142349	0.0525026	0.144289	1
IMAGE:207803	106593 FLJ20373 hypothetical protein FLJ20373 Hs.6631 H58959	2	101967512	101967953	4037	6	1	0.784003	0.326114	0.00484494	0.019814	1	0.113816	0.18867	0.342417	1	0.0811675	0.175591	0.327149	1
IMAGE:811054	308218 GNA12 guanine nucleotide binding protein (G protein) alpha 12 Hs.182874 AA485431	7	2541214	2541793	91	8	1	0.486156	0.334155	0.00484646	0.019814	1	0.277806	0.0167248	0.066326	1	0.198711	0.0130948	0.0556498	1
IMAGE:781019	107441 PON2 paraoxonase 2 Hs.169857 AA446028	7	94678824	94679364	88	8	1	0.74033	0.32606	0.00485135	0.0198165	1	0.326701	0.0049158	0.0286168	1	0.223224	0.00517407	0.02947	1
IMAGE:1563170	314838 ESTs Hs.120817 AA917792	1	222725536	222725966	210	10	1	1.08302	0.339244	0.00491794	0.0200707	1	0.343975	0.00454729	0.0272601	1	0.239247	0.00428794	0.0259068	1
IMAGE:731080	102610 FLJ12661 hypothetical protein FLJ12661 Hs.318526 AA421343	13	38483283	38484989	543	10	1	0.605209	0.333464	0.0049269	0.0200896	1	0.156189	0.118349	0.253221	1	0.0890715	0.159473	0.305598	1
IMAGE:379517	226575 KIAA1870 KIAA1870 protein Hs.334604 AA705772	9	114153894	114154335	53	9	1	0.446649	0.327517	0.00498946	0.0203268	1	0.231181	0.0365727	0.113216	1	0.162784	0.0318854	0.103121	1
IMAGE:1034473	226381 AMACR alpha-methylacyl-CoA racemase Hs.128749 AA779728	5	34024515	34025149	288	16	#N/A	#N/A	0.330001	0.00501228	0.0204018	1	0.286371	0.0134289	0.0568905	1	0.203227	0.0108891	0.0491176	1
IMAGE:812975	117247 KIAA0172 KIAA0172 protein Hs.77546 AA464605	9	735745	736103	565	18	#N/A	#N/A	0.326915	0.00506233	0.0205874	1	0.253005	0.0246877	0.0861649	1	0.173651	0.0239909	0.08367	1
IMAGE:2308263	313299 FDXR ferredoxin reductase Hs.69745 AI671604	17	70370213	70370966	202	11	1	0.605012	0.32682	0.00507384	0.0206161	1	0.142043	0.136992	0.279098	1	0.0881468	0.157735	0.303435	1
IMAGE:238907	100436 LOC56997 hypothetical protein, clone Telethon(Italy_B41)_Strait02270_FL142 Hs.273186 H67202	1	223481091	223481967	966	10	#N/A	#N/A	0.324128	0.00508435	0.0206268	1	0.433855	0.000241182	0.00368932	1	0.290784	0.000418935	0.00534113	1
IMAGE:1467108	220994 HCC8 tumor antigen SLP-8p Hs.48499 AA883160	2	64031843	64032228	27	5	1	0.4155	0.329339	0.00509215	0.0206268	1	0.141732	0.139573	0.282319	1	0.0963724	0.13831	0.27758	1
IMAGE:745296	221314 Homo sapiens mRNA; cDNA DKFZp762B195 (from clone DKFZp762B195) Hs.356766 AA625574	20	47329101	47339204	188	27	1	0.850453	0.326661	0.00509326	0.0206268	1	0.239878	0.031382	0.101019	1	0.155026	0.0387456	0.117315	1
IMAGE:1534055	99746 MGC10854 hypothetical protein MGC10854 Hs.22222 AA923604	12	108800837	108807150	565	5	#N/A	#N/A	0.343689	0.00509806	0.0206268	1	0.351941	0.00436041	0.0264136	1	0.236729	0.0053548	0.0300388	1
IMAGE:46411	111009 Homo sapiens cDNA: FLJ22030 fis, clone HEP08669 Hs.92414 H09164	13	97857343	97857851	613	14	#N/A	#N/A	0.329285	0.00509877	0.0206268	1	0.192768	0.0698618	0.177356	1	0.132125	0.0679093	0.172007	1
IMAGE:857324	113859 ESTs, Weakly similar to ALU1_HUMAN ALU SUBFAMILY J SEQUENCE CONTAMINATION WARNING ENTRY [H.sapiens] Hs.208385 AA668698	4	2791560	2791987	922	11	1	-1.40522	0.359918	0.0051246	0.0207132	1	0.21202	0.069524	0.17664	1	0.16837	0.042239	0.124432	1
IMAGE:471682	223315 Homo sapiens, clone IMAGE:3502329, mRNA, partial cds Hs.293845 AA035048	11	133750581	133751428	194	10	#N/A	#N/A	0.337417	0.00513266	0.0207277	1	0.321822	0.00749062	0.0384757	1	0.20339	0.0127228	0.0546313	1
IMAGE:1686232	307822 EN2 engrailed homolog 2 Hs.134989 AI094859	7	154754699	154755098	250	8	#N/A	#N/A	0.346445	0.00513968	0.020738	1	0.250491	0.0339264	0.106883	1	0.169766	0.0349628	0.109775	1
IMAGE:757462	225588 E2IG5 hypothetical protein, estradiol-induced Hs.5243 AA437236	3	123610983	123611536	1923	8	#N/A	#N/A	0.328845	0.0051525	0.0207716	1	0.203632	0.0592199	0.158789	1	0.14601	0.0496454	0.13908	1
IMAGE:843195	114539 PSPH phosphoserine phosphatase Hs.56407 AA488432	7	55852967	55876031	482	11	#N/A	#N/A	0.323532	0.00515815	0.0207728	1	0.283869	0.0128356	0.0550538	1	0.181385	0.0186073	0.0707598	1
IMAGE:510116	102392 S100P S100 calcium binding protein P Hs.2962 AA053016	4	6813696	6816969	1281	11	1	-2.03216	0.334302	0.00516178	0.0207728	1	0.310319	0.00904914	0.0437611	1	0.215431	0.00845254	0.0413077	1
IMAGE:132711	245567	13	72534533	72534840	93	15	#N/A	#N/A	0.323347	0.00518131	0.0208333	1	0.330567	0.00448064	0.0269654	1	0.225696	0.00476598	0.0279911	1
IMAGE:46477	116182 DKFZp547D155 hypothetical protein DKFZp547D155 Hs.193235 H09966	5	175243220	175243630	1246	8	#N/A	#N/A	0.336766	0.00521104	0.0209346	1	0.214524	0.0544752	0.149532	1	0.139447	0.0627544	0.162704	1
IMAGE:1460965	220777 AKNA AT-hook transcription factor AKNA Hs.159578 AA890080	9	114177960	114178288	29	9	#N/A	#N/A	0.325326	0.00525899	0.0210863	1	0.428893	0.000315285	0.00436867	1	0.31481	0.000168518	0.00279014	0.733372
IMAGE:233289	103582 FLJ12668 hypothetical protein FLJ12668 Hs.287540 H78855	16	10484033	10484448	460	11	#N/A	#N/A	0.330647	0.00526695	0.0210863	1	0.316892	0.00739879	0.0382334	1	0.235192	0.00424946	0.0257415	1
IMAGE:592818	111022 KIAA1437 hypothetical protein FLJ10337 Hs.173484 AA158252	9	128750873	128758932	587	10	#N/A	#N/A	0.325223	0.00527197	0.0210863	1	0.245521	0.0283384	0.0943526	1	0.1875	0.0163707	0.0647846	1
IMAGE:1034465	222871 ESTs Hs.27189 AA779715	20	62075914	62076431	248	21	#N/A	#N/A	0.3306	0.00527275	0.0210863	1	0.261091	0.0230176	0.0818795	1	0.19017	0.0166759	0.0656818	1
IMAGE:503602	112607 PRO1489 hypothetical protein PRO1489 Hs.197922 AA131299	1	20555238	20555512	299	10	#N/A	#N/A	0.322603	0.00527515	0.0210863	1	0.190768	0.0685938	0.174885	1	0.136123	0.0589651	0.156384	1
IMAGE:769926	109468 ERP70 protein disulfide isomerase related protein (calcium-binding protein, intestinal-related) Hs.93659 AA430497	7	148137791	148143002	462	7	1	0.515793	0.322595	0.00527612	0.0210863	1	0.327746	0.00479572	0.0282338	1	0.227936	0.00442118	0.0263675	1
IMAGE:345056	98473 KIAA1404 KIAA1404 protein Hs.200317 W72798	20	47307360	47321190	168	26	1	0.727518	0.330446	0.005292	0.0211315	1	0.329047	0.00562331	0.0316031	1	0.220726	0.00676093	0.0354939	1
IMAGE:1913855	317822 MRPS17 mitochondrial ribosomal protein S17 Hs.44298 AI309197	7	55795127	55797163	414	10	1	0.709091	0.327573	0.00531079	0.0211882	1	0.0947074	0.235228	0.395724	1	0.0549733	0.267435	0.433364	1
IMAGE:2312250	318500 CEBPA CCAAT/enhancer binding protein (C/EBP), alpha Hs.76171 AI669881	19	38482680	38483095	1001	13	#N/A	#N/A	0.327435	0.00532813	0.0212391	1	0.39666	0.000918382	0.00919972	1	0.277951	0.000851182	0.00865774	1
IMAGE:566589	116996 ZNF339 zinc finger protein 339 Hs.71935 AA151181	20	17952905	17985450	170	21	1	-0.769271	0.329699	0.00538592	0.021451	1	0.279915	0.0160461	0.0642401	1	0.199005	0.0129843	0.0553837	1
IMAGE:811652	106786 Homo sapiens cDNA: FLJ23332 fis, clone HEP12754 Hs.28794 AA455033	10	120435445	120503950	120	5	1	0.717585	0.324005	0.00542752	0.0215981	1	0.247798	0.0271852	0.0919459	1	0.168768	0.0273082	0.0924522	1
IMAGE:136722	308875 ATP1B3 ATPase, Na+/K+ transporting, beta 3 polypeptide Hs.76941 R35218	3	143108704	143128058	1037	10	1	1.18367	0.32661	0.00543334	0.0216027	1	0.228857	0.0393269	0.119583	1	0.165771	0.0306464	0.100022	1
IMAGE:1939193	317769 FLJ12528 hypothetical protein FLJ12528 Hs.288974 AI341712	1	147284529	147293151	788	15	1	0.599825	0.331792	0.00547371	0.0217445	1	0.257712	0.0255242	0.0885319	1	0.172143	0.0281459	0.0943551	1
IMAGE:843224	118835 DSCR2 Down syndrome critical region gene 2 Hs.5198 AA488445	21	39469253	39477170	805	13	1	0.627467	0.320978	0.00548517	0.0217713	1	0.355898	0.00236987	0.0175766	1	0.240996	0.00281919	0.0193292	1
IMAGE:428529	113165 ESTs, Weakly similar to T46908 hypothetical protein DKFZp761G2423.1 [H.sapiens] Hs.37477 AA004846	1	200898947	200914727	46	13	#N/A	#N/A	0.326143	0.0054936	0.0217861	1	0.248937	0.0276616	0.0927667	1	0.168225	0.0287772	0.0958136	1
IMAGE:770000	112926 EP400 E1A binding protein p400 Hs.306094 AA427519	12	131230808	131231177	1624	6	#N/A	#N/A	0.328723	0.00551066	0.021835	1	0.361226	0.0025874	0.0184223	1	0.259673	0.00183336	0.0146289	1
IMAGE:1891596	313485 AI287555	6	26323390	26323751	122	9	#N/A	#N/A	0.333964	0.00556068	0.0220144	1	0.306134	0.0104568	0.0485397	1	0.200314	0.0138758	0.0576372	1
IMAGE:712505	161703 CDC2 cell division cycle 2, G1 to S and G2 to M Hs.334562 AA278152	10	62221786	62223987	78	7	1	1.54219	0.320315	0.00557291	0.022044	1	0.287717	0.0118349	0.0525017	1	0.188329	0.0152642	0.0615487	1
IMAGE:416374	226071 NET-6 tetraspan NET-6 protein Hs.284243 W86201	7	16590660	16597399	425	11	#N/A	#N/A	0.322752	0.00559169	0.0220994	1	0.298346	0.00992666	0.0467827	1	0.201805	0.0107769	0.0487543	1
IMAGE:81229	107146 FTL **ferritin, light polypeptide Hs.111334 T57082	16	10530438	10530970	413	11	#N/A	#N/A	0.325255	0.0056099	0.0221524	1	0.146313	0.131885	0.272362	1	0.0951845	0.141292	0.281641	1
IMAGE:71101	108938 PROCR protein C receptor, endothelial (EPCR) Hs.82353 T47442	20	33226164	33228573	1086	26	1	0.370231	0.322233	0.00566095	0.0223071	1	0.315213	0.00683031	0.0363759	1	0.209921	0.00841108	0.0411485	1
IMAGE:140267	101057 DBR1 debranching enzyme homolog 1 (S. cerevisiae) Hs.118194 R66803	3	139363424	139363853	469	9	1	0.43369	0.330335	0.00566219	0.0223071	1	0.259801	0.0245723	0.0858276	1	0.172699	0.0277501	0.0934016	1
IMAGE:841146	112974 DKFZP566G1424 hypothetical protein DKFZp566G1424 Hs.19221 AA487023	20	30494524	30494853	65	21	#N/A	#N/A	0.327554	0.00566353	0.0223071	1	0.280742	0.0157885	0.0634679	1	0.181552	0.0211072	0.0771596	1
IMAGE:856567	220978 HSPA4 heat shock 70kD protein 4 Hs.90093 AA633656	5	132465411	132468036	678	10	1	0.918654	0.319355	0.00570218	0.0224402	1	0.351034	0.00268799	0.0188424	1	0.249735	0.00206224	0.0156975	1
1240262	222080 ESTs Hs.44024 AA788613	2	75796228	75796641	608	5	1	0.575185	0.324445	0.00571786	0.0224828	1	0.106979	0.207398	0.36468	1	0.0831213	0.174032	0.324766	1
IMAGE:713177	225494 Homo sapiens clone IMAGE:713177, mRNA sequence Hs.326714 AA282765	13	96807751	96809522	350	16	#N/A	#N/A	0.32875	0.00587369	0.0230759	1	0.352351	0.0034709	0.0227705	1	0.240753	0.00379778	0.0237837	1
IMAGE:755506	114265 ANXA4 annexin A4 Hs.77840 AA419015	2	69880811	69964562	35	5	1	0.623464	0.325822	0.00589664	0.0231464	1	0.315151	0.0076911	0.0392441	1	0.222287	0.00643789	0.034286	1
IMAGE:1585517	227096 KLRB1 killer cell lectin-like receptor subfamily B, member 1 Hs.169824 AA976691	12	9643629	9651761	3122	8	1	-0.804293	0.35695	0.00590628	0.0231646	1	0.346395	0.00758571	0.0388348	1	0.205958	0.018409	0.0704107	1
IMAGE:261522	99282 GPRC5B G protein-coupled receptor, family C, group 1, member B Hs.242407 H98742	16	19775575	19776035	431	10	#N/A	#N/A	0.328089	0.0059638	0.0233643	1	0.221651	0.0472225	0.136081	1	0.153334	0.0445458	0.12901	1
IMAGE:1759254	318818 MGC15437 nm23-phosphorylated unknown substrate Hs.55067 AI207358	11	122186230	122186602	512	6	1	0.800489	0.339825	0.00596728	0.0233643	1	0.366499	0.00335101	0.0222823	1	0.254202	0.0033256	0.0217693	1
IMAGE:730346	116969 HEBP1 heme binding protein 1 Hs.294133 AA469923	12	13019064	13044308	262	11	#N/A	#N/A	0.317337	0.00598224	0.0234031	1	0.301988	0.0086891	0.0425086	1	0.223348	0.00515286	0.0294413	1
IMAGE:586826	221646 ESTs Hs.246973 AA130857	12	32383616	32384921	425	5	#N/A	#N/A	0.342774	0.005993	0.0234038	1	0.218419	0.0579637	0.156509	1	0.167273	0.0385208	0.116846	1
IMAGE:322218	222187 FLJ10326 hypothetical protein FLJ10326 Hs.262823 W37992	1	216656018	216672576	1075	9	1	1.14496	0.325096	0.00599678	0.0234038	1	0.298528	0.0109874	0.0501474	1	0.185229	0.0191075	0.0717192	1
IMAGE:122091	102708 **ESTs, Highly similar to A30319 casein kinase II [H.sapiens] Hs.355532 T98414	20	433788	437305	9	19	1	0.378128	0.319769	0.00599995	0.0234038	1	0.436614	0.000246054	0.00374585	1	0.305587	0.000250706	0.0037671	1
IMAGE:753376	106819 Homo sapiens mRNA full length insert cDNA clone EUROIMAGE 2344436 Hs.67709 AA406526	7	19948164	19949084	193	12	1	0.556111	0.31975	0.00600266	0.0234038	1	0.348887	0.00304892	0.0206898	1	0.244384	0.00269269	0.0187113	1
IMAGE:1472563	308590 U5-116KD U5 snRNP-specific protein, 116 kD Hs.151787 AA872296	17	40283808	40284147	71	11	1	0.432395	0.317018	0.00602755	0.0234811	1	0.280075	0.0138926	0.0583002	1	0.200955	0.0104945	0.0479925	1
IMAGE:768362	310852 SHB SHB (Src homology 2 domain containing) adaptor protein B Hs.244542 AA495786	9	37909549	37938711	161	11	#N/A	#N/A	0.322058	0.00604645	0.0235349	1	0.163614	0.105503	0.235764	1	0.114643	0.097798	0.221541	1
IMAGE:271684	105661 KIAA0036 KIAA0036 gene product Hs.169387 N35079	3	122971300	123000913	2060	9	1	0.791427	0.319239	0.00607517	0.0236268	1	0.35858	0.00237965	0.0176208	1	0.258296	0.00163335	0.013379	1
IMAGE:795758	113575 DKFZP434B044 hypothetical protein DKFZp434B044 Hs.262958 AA460304	16	83499974	83500613	57	6	1	-0.639455	0.319148	0.00608817	0.0236575	1	0.313968	0.00702573	0.0371177	1	0.216868	0.00676173	0.0354939	1
IMAGE:1606865	309605 ESTs, Weakly similar to unnamed protein product [H.sapiens] Hs.319825 AA996042	7	92404866	92405228	161	9	1	0.591979	0.321449	0.00613281	0.0238109	1	-0.00753039	0.522838	0.66344	1	0.00735502	0.466914	0.619695	1
IMAGE:66599	111103 NAT1 N-acetyltransferase 1 (arylamine N-acetyltransferase) Hs.155956 T67128	8	18124100	18125015	580	21	#N/A	#N/A	0.321374	0.00614354	0.0238326	1	0.410016	0.000623428	0.00698602	1	0.296089	0.000415101	0.00530936	1
IMAGE:233464	221272 EVA1 epithelial V-like antigen 1 Hs.116651 H77296	11	117638537	117640176	210	6	#N/A	#N/A	0.323601	0.00620765	0.0240611	1	0.24444	0.0311143	0.100712	1	0.162178	0.034791	0.109532	1
IMAGE:1556259	223236 ALAD aminolevulinate, delta-, dehydratase Hs.1227 AA916780	9	113228145	113228650	103	11	#N/A	#N/A	0.320772	0.00623002	0.0241277	1	0.326673	0.00557632	0.0313956	1	0.223484	0.00581972	0.0321404	1
IMAGE:624634	100238 FDX1 ferredoxin 1 Hs.744 AA187349	11	109806203	109838633	405	7	#N/A	#N/A	0.325944	0.00626465	0.0242415	1	0.310319	0.00904914	0.0437611	1	0.213011	0.00909015	0.0436856	1
IMAGE:768358	115615 DKFZP566I1024 DKFZP566I1024 protein Hs.78605 AA425001	7	55921824	55922308	540	11	#N/A	#N/A	0.320458	0.00627569	0.0242639	1	0.208853	0.0545689	0.149701	1	0.148274	0.0470795	0.134413	1
IMAGE:1625388	310421 Homo sapiens, Similar to RIKEN cDNA 4933400E14 gene, clone IMAGE:4871932, mRNA, partial cds Hs.129481 AA994255	10	128103555	128104037	272	8	#N/A	#N/A	0.340597	0.00628785	0.0242891	1	0.0876517	0.265661	0.43064	1	0.0539362	0.284299	0.452143	1
IMAGE:1983884	109007 IMUP **immortalization-upregulated protein Hs.348553 AI251416	19	43487397	43487484	375	12	1	-1.01085	0.323011	0.00629271	0.0242891	1	0.398597	0.000953129	0.00942538	1	0.269242	0.00129523	0.0115924	1
IMAGE:824821	226098 KIAA1323 KIAA1323 protein Hs.34892 AA488851	18	17699940	17701065	427	6	1	0.896591	0.325706	0.0062988	0.0242924	1	0.297673	0.0117955	0.0524225	1	0.220673	0.00720476	0.0372555	1
IMAGE:143251	306975 Homo sapiens, Similar to AE-binding protein 2, clone MGC:23151 IMAGE:4843866, mRNA, complete cds Hs.285833 R74093	12	19563199	19564400	954	10	1	0.865998	0.319914	0.00635528	0.0244898	1	0.175919	0.089152	0.210401	1	0.125249	0.0786923	0.191972	1
IMAGE:645702	309351 ESTs Hs.169514 AA206591	1	150941273	150941711	2864	16	1	0.596933	0.317257	0.00636344	0.0245008	1	0.277021	0.0154898	0.0626085	1	0.192488	0.0141885	0.0583647	1
IMAGE:561916	114562 KIAA0942 KIAA0942 protein Hs.6763 AA085676	8	18437449	18458119	850	20	#N/A	#N/A	0.317158	0.00637816	0.0245361	1	0.583321	6.73807e-07	9.4719e-05	0.00309749	0.407673	1.72067e-06	0.000199082	0.00789617
IMAGE:591699	118133 HOXA13 homeo box A13 Hs.249195 AA147224	7	27011182	27012297	670	12	1	0.69405	0.319724	0.00638322	0.0245361	1	0.3152	0.00724308	0.0380057	1	0.217059	0.0071355	0.0369386	1
IMAGE:139835	119753 UGDH UDP-glucose dehydrogenase Hs.28309 R62173	4	39322948	39323885	816	9	#N/A	#N/A	0.314274	0.0064301	0.0246759	1	0.313429	0.0067095	0.0359361	1	0.205672	0.0090792	0.0436783	1
IMAGE:896978	220669 DCLRE1B DNA cross-link repair 1B (PSO2 homolog, S. cerevisiae) Hs.115660 AA676673	1	114168444	114168744	569	5	1	0.710018	0.316809	0.00643023	0.0246759	1	0.263246	0.0203299	0.0758072	1	0.178131	0.0212522	0.0775671	1
IMAGE:1601970	120320 ESTs Hs.130293 AI002411	17	46170790	46171479	423	10	#N/A	#N/A	0.327418	0.00645707	0.0247583	1	0.345207	0.00441861	0.0266267	1	0.25055	0.00295534	0.0199378	1
IMAGE:161923	226926 SCYD1 small inducible cytokine subfamily D (Cys-X3-Cys), member 1 (fractalkine, neurotactin) Hs.80420 H26022	16	55975533	55975907	685	11	#N/A	#N/A	0.330227	0.00646638	0.0247735	1	0.309856	0.010246	0.0478492	1	0.200522	0.0145372	0.0592758	1
IMAGE:121489	223013 SSR1 signal sequence receptor, alpha (translocon-associated protein alpha) Hs.250773 T97303	6	7255146	7258419	111	10	1	0.878947	0.313958	0.00647795	0.0247973	1	0.285905	0.0122972	0.0533512	1	0.202753	0.00993383	0.0463585	1
IMAGE:853368	120428 TYMS thymidylate synthetase Hs.82962 AA663310	18	663251	663493	27	6	1	0.720693	0.316331	0.00650209	0.0248691	1	0.300668	0.00943865	0.0449896	1	0.211133	0.00810011	0.0400934	1
IMAGE:745343	104031 REG1A regenerating islet-derived 1 alpha (pancreatic stone protein, pancreatic thread protein) Hs.1032 AA625655	2	79260378	79262190	358	6	1	-2.87206	0.316231	0.00651722	0.0248877	1	0.375408	0.00152246	0.0128108	1	0.262107	0.00141856	0.0122712	1
IMAGE:204214	113549 CDC6 CDC6 cell division cycle 6 homolog (S. cerevisiae) Hs.69563 H59203	17	35699243	35711757	2	11	1	1.0002	0.31879	0.00652261	0.0248877	1	0.297092	0.0107471	0.0495394	1	0.202209	0.0112233	0.0499915	1
IMAGE:1947642	311281 ESTs, Weakly similar to A44192 heterogeneous nuclear ribonucleoprotein C-like protein [H.sapiens] Hs.156395 AI339225	17	52998280	52998769	754	8	1	0.690508	0.326967	0.00652306	0.0248877	1	0.28991	0.0145283	0.0602382	1	0.199184	0.0143219	0.0587602	1
[truncated: 4,506 more rows]

## Sheet: p0.001
exprID	Name	Chr	Target Start	Target End	dist2Clone	nSamp	Ttest	Dif(T-N)	corPears	pvPears	fdrPears	holmPears	corSpear	pvSpear	fdrSpear	holmSpear	corKend	pvKend	fdrKend	holmKend
[truncated: 819 more rows]
